# Supplementary material for: Revision of the legume-feeding leaf beetle genus Madurasia Jacoby, including a new species description (Coleoptera, Chrysomelidae, Galerucinae, Galerucini)
Source: Zookeys. 2016 Jun 9;(597):57–79. doi: 10.3897/zookeys.597.7520 (PMC4926621; doi:10.3897/zookeys.597.7520)
Supplement: XML Treatment for Madurasia [file zookeys.597.7520-treatment1.xml]

<!DOCTYPE tp:taxon-treatment
  PUBLIC "-//TaxonX//DTD Taxonomic Treatment Publishing DTD v0 20100105//EN" "tax-treatment-NSO.dtd">
<tp:taxon-treatment xmlns:tp="http://www.plazi.org/taxpub"><tp:treatment-meta><kwd-group><label>Taxon classification</label><kwd><named-content content-type="kingdom">Animalia</named-content></kwd><kwd><named-content content-type="order">Coleoptera</named-content></kwd><kwd><named-content content-type="family">Chrysomelidae</named-content></kwd></kwd-group><mixed-citation publication-type="journal"><person-group><name><surname>Prathapan</surname><given-names>Kaniyarikkal Divakaran</given-names></name></person-group><article-title>Revision of the legume-feeding leaf beetle genus <italic><tp:taxon-name><tp:taxon-name-part taxon-name-part-type="genus">Madurasia</tp:taxon-name-part></tp:taxon-name></italic> Jacoby, including a new species description (<tp:taxon-name><tp:taxon-name-part taxon-name-part-type="order">Coleoptera</tp:taxon-name-part></tp:taxon-name>, <tp:taxon-name><tp:taxon-name-part taxon-name-part-type="family">Chrysomelidae</tp:taxon-name-part></tp:taxon-name>, <tp:taxon-name><tp:taxon-name-part taxon-name-part-type="subfamily">Galerucinae</tp:taxon-name-part></tp:taxon-name>, <tp:taxon-name><tp:taxon-name-part taxon-name-part-type="genus">Galerucini</tp:taxon-name-part></tp:taxon-name>)</article-title><source>Zookeys</source><day>9</day><month>6</month><year>2016</year><volume>2016</volume><issue>597</issue><fpage>57</fpage><lpage>79</lpage><pub-id pub-id-type="doi">10.3897/zookeys.597.7520</pub-id></mixed-citation></tp:treatment-meta><tp:nomenclature><tp:taxon-name>
            <tp:taxon-name-part taxon-name-part-type="genus">Madurasia</tp:taxon-name-part>
          </tp:taxon-name><tp:taxon-authority>Jacoby, 1886</tp:taxon-authority><tp:nomenclature-citation-list><tp:nomenclature-citation><tp:taxon-name>
                <tp:taxon-name-part taxon-name-part-type="genus">Madurasia</tp:taxon-name-part>
              </tp:taxon-name><comment>Jacoby, 1886: 280 (Type species: <tp:taxon-name><tp:taxon-name-part taxon-name-part-type="genus">Madurasia</tp:taxon-name-part> <tp:taxon-name-part taxon-name-part-type="species">obscurella</tp:taxon-name-part></tp:taxon-name> Jacoby, 1886, southern India, by monotypy)–<xref ref-type="bibr" rid="B36">Maulik 1936</xref>: 72–<xref ref-type="bibr" rid="B97">Wilcox 1973</xref>: 435–<xref ref-type="bibr" rid="B71">Seeno and Wilcox 1982</xref>: 107–<xref ref-type="bibr" rid="B25">Jolivet and Hawkeswood 1995</xref>: 101 (host plants)–<xref ref-type="bibr" rid="B38">Medvedev and Sprecher–Uebersax 2005</xref>: 316 (key)–<xref ref-type="bibr" rid="B2">Beenen 2010</xref>: 481.</comment></tp:nomenclature-citation><tp:nomenclature-citation><tp:taxon-name>
                <tp:taxon-name-part taxon-name-part-type="genus">Neorudolphia</tp:taxon-name-part>
              </tp:taxon-name><comment>Laboissière, 1926: 190 (Type species: <tp:taxon-name><tp:taxon-name-part taxon-name-part-type="genus">Neorudolphia</tp:taxon-name-part> <tp:taxon-name-part taxon-name-part-type="species">bedfordi</tp:taxon-name-part></tp:taxon-name> Laboissière, 1926, Sudan, by monotypy)–<xref ref-type="bibr" rid="B97">Wilcox 1973</xref>: 435–<xref ref-type="bibr" rid="B1">Aslam 1972</xref>: 500 (= <tp:taxon-name><tp:taxon-name-part taxon-name-part-type="genus">Madurasia</tp:taxon-name-part></tp:taxon-name><xref ref-type="bibr" rid="B23">Jacoby 1886</xref>: 280).</comment></tp:nomenclature-citation></tp:nomenclature-citation-list></tp:nomenclature><tp:treatment-sec sec-type="description"><title>Description.</title><p>Body: length 2.0–3.0 mm; 1.8–2.3 times longer than wide. Moderately small, oblong, flattened in lateral view, length 3.1–3.4 times height. General color <!--PageBreak-->straw brown to dark brown with a characteristic, more or less distinct, dark, broad longitudinal stripe on each elytron (Figs <xref ref-type="fig" rid="F1">1</xref>, <xref ref-type="fig" rid="F1">3</xref>, <xref ref-type="fig" rid="F1">5–7</xref>, <xref ref-type="fig" rid="F3">21</xref>); mesal margin of stripe nearly straight; each stripe nearer to suture than to lateral margin of elytron; stripe narrowing laterally posteriorly of humerus and in distal 2/3 of elytron.</p><fig id="F1" position="float" orientation="portrait"><label>Figures 1–7.</label><caption><p>
          <italic><tp:taxon-name><tp:taxon-name-part taxon-name-part-type="genus">Madurasia</tp:taxon-name-part> <tp:taxon-name-part taxon-name-part-type="species">undulatovittata</tp:taxon-name-part></tp:taxon-name></italic>. <bold>1</bold> Lectotype (specimen on card, photograph edited) <bold>2</bold> labels on lectotype <bold>3</bold> and <bold>5–7</bold> dorsal view, color variation <bold>4</bold> ventral view.</p></caption><graphic xmlns:xlink="http://www.w3.org/1999/xlink" xlink:href="zookeys-597-057-g001.jpg" position="float" orientation="portrait" xlink:type="simple" id="oo_91879.jpg"/></fig><p>Head (Fig. <xref ref-type="fig" rid="F2">8</xref>) hypognathous with frontal view slightly longer than wide. In lateral view anterior margin forms a moderately convex line with a notch where vertex meets antennal calli and a second notch at anterior end of frontal ridge. Supraorbital pore represented by a large setaceous pore adjacent to orbital sulcus near eye. Seta in supraorbital pore upcurved. Vertex shiny, indistinctly wrinkled, nearly impunctate. Antennal calli trapezoidal, longer than wide, moderately convex, raised above adjacent border of vertex, separated from each other by a deep midfrontal sulcus; anterior ends acutely triangular, enter into interantennal space, reaching well below midlevel of antennal socket. Orbital sulcus short, deep, represented by supraorbital pore and adjacent area. Supracallinal sulcus represented by punctures arranged in an irregular transverse row, each puncture in supracallinal row bearing a short down-curved seta. Midcranial suture absent. Supraorbital sulcus less distinct than midfrontal sulcus. Suprafrontal and supraantennal sulci well defined. Subgenal suture distinct. Transverse diameter of eye 5.2–8.8 times distance between eye and antennal socket, 2.9–4.4 times distance between antennal sockets, 1.7–1.9 times width of antennal socket, 0.6–0.7 times distance between eyes. Eyes lateral, medium sized, convex, inner margins indistinctly concave, and ventrally divergent. Frontal ridge narrowest between antennal sockets, joins anterofrontal ridge anteriorly. Anterofrontal ridge transverse, gently curved. Frontal ridge together with antero-frontal ridge forms T–shaped ridge. Anterofrontal ridge lower than frontal ridge. Frontolateral area coarsely punctate, each puncture bearing a long seta. Frontoclypeal suture with a row of eight setae. Clypeus narrow. Visible part of labrum much wider than long, with a transverse row of eight pores; all eight pores in <italic><tp:taxon-name><tp:taxon-name-part taxon-name-part-type="genus">Madurasia</tp:taxon-name-part> <tp:taxon-name-part taxon-name-part-type="species">andamanica</tp:taxon-name-part></tp:taxon-name></italic> sp. n. with a well-developed seta; while only six pores, excluding third pore from either end, with seta in <italic><tp:taxon-name><tp:taxon-name-part taxon-name-part-type="genus">Madurasia</tp:taxon-name-part> <tp:taxon-name-part taxon-name-part-type="species">undulatovittata</tp:taxon-name-part></tp:taxon-name></italic>. Labrum (Fig. <xref ref-type="fig" rid="F2">13</xref>) with anterior margin incised medially; about seven sensillae on either side of incision, arranged along anterior margin of labrum’s inner surface; tormae longer than width of labrum. Mandible (Fig. <xref ref-type="fig" rid="F2">12</xref>) palmate with six sharp denticles. Maxilla (Fig. <xref ref-type="fig" rid="F2">11</xref>) with four palpomeres: first shortest, second and third subequal, both longer than first, but shorter than apical palpomere, apical longest; lacinia wider than galea. Labial palpi (Fig. <xref ref-type="fig" rid="F2">10</xref>) with three palpomeres, basal two wider than long, middle widest, apical palpomere longer than wide and longest of three. Antenna (Fig. <xref ref-type="fig" rid="F2">9</xref>) reaches more or less middle of elytron. First antennomere longest, club shaped; second smallest; third a little longer than second; fourth distinctly longer than third; 4–10 subequal in length; eleventh longer than all except first antennomere; five to six distal antennomeres wider than preceding three or four (Fig. <xref ref-type="fig" rid="F2">9</xref>).</p><fig id="F2" position="float" orientation="portrait"><label>Figures 8–20.</label><caption><p>
          <italic><tp:taxon-name><tp:taxon-name-part taxon-name-part-type="genus">Madurasia</tp:taxon-name-part> <tp:taxon-name-part taxon-name-part-type="species">undulatovittata</tp:taxon-name-part></tp:taxon-name></italic>. <bold>8</bold> head, frontal view <bold>9</bold> antenna <bold>10</bold> labium <bold>11</bold> maxilla <bold>12</bold> mandible <bold>13</bold> labrum <bold>14</bold> pronotum <bold>15</bold> meso– and metanotum <bold>16</bold> prosternum <bold>17</bold> meso– and metasternum and pleurites <bold>18</bold> metendosternite <bold>19</bold> apical visible tergite, female <bold>20</bold> apical visible tergite, male (all specimens, except head, have been macerated).</p></caption><graphic xmlns:xlink="http://www.w3.org/1999/xlink" xlink:href="zookeys-597-057-g002.jpg" position="float" orientation="portrait" xlink:type="simple" id="oo_91880.jpg"/></fig><p>Dorsum glabrous. Pronotum (Fig. <xref ref-type="fig" rid="F2">14</xref>) 1.2–1.3 times wider than long; greatest width slightly anterior of middle. Posterior margin 1.1–1.2 times wider than anterior margin, lateral margin gently convex, posterior margin nearly straight in middle, curved laterally, and narrowly margined. Anterolateral callosity longer than wide, setigerous pore posterolaterally situated, not forming denticle at pore; posterolateral <!--PageBreak-->callosity protruding slightly laterally, setigerous pore laterally situated. Disc without impressions, shiny, uniformly punctate, punctures small, smaller than those on elytra. Anterior coxal cavity open behind (Figs <xref ref-type="fig" rid="F1">4</xref>, <xref ref-type="fig" rid="F2">16</xref>); intercoxal prosternal process short, acutely pointed, not reaching midlevel of procoxa (Fig. <xref ref-type="fig" rid="F2">16</xref>); procoxae longer than wide and closely associated; shortest distance from anterior margin of prosternum to procoxal cavity about 1/4–1/5 of longitudinal procoxal diameter. Mesoscutellum triangular, about two times wider than long, flat, impunctate to minutely punctate. Intercoxal mesosternal process short, not reaching midlevel of mesocoxa (Figs <xref ref-type="fig" rid="F1">4</xref>, <xref ref-type="fig" rid="F2">17</xref>). Mesepisternum broader than mesepimeron (Fig. <xref ref-type="fig" rid="F2">17</xref>). Metasternum no longer than first two abdominal ventrites combined (Fig. <xref ref-type="fig" rid="F1">4</xref>).</p><p>Elytra broader than pronotum basally, maximum width posterior of middle. Humeral callus well developed; elytral border narrow, becoming indistinct towards apex; elytral apex broadly rounded; epipleuron (Fig. <xref ref-type="fig" rid="F1">4</xref>) oblique, maximum width near anterior 1/4 of elytron, maximum width subequal to about 1.5 times maximum width of mid-femur, narrows abruptly before middle and then continues very narrowly, becoming indistinct towards the elytral apex. Hind wings present. Metanotum (Fig. <xref ref-type="fig" rid="F2">15</xref>) well developed with full complement of internal ridges.</p><p>All femora oblong in cross section; all tibiae subcylindrical, subcircular in cross section with a minute apical spur; metatibial spur subequal to claw in length; proportionate length of femur–tibia–tarsomeres 1–4 as follows: 1: 1.0–1.1 : 0.2–0.3 : 0.1–0.2 : 0.1–0.2 : 0.2–0.3 (foreleg); 1: 0.9–1.0 : 0.3 : 0.1–0.3 : 0.1–0.2 : 0.2–0.3 (midleg); 1: 1.1–1.2 : 0.4 : 0.1–0.2 : 0.1 : 0.2 (hindleg); joint where metatibia and first metatarsomere meet, black; third tarsomere always bilobed; claws simple and appendiculate, appendix small and basal. Abdomen (Fig. <xref ref-type="fig" rid="F1">4</xref>) with five distinct ventrites; ventrites 2–4 becoming progressively slightly shorter; fifth ventrite slightly longer than fourth; intercoxal projection of first abdominal ventrite acute; apical abdominal tergite (Fig. <xref ref-type="fig" rid="F2">19</xref>, <xref ref-type="fig" rid="F2">20</xref>) without a median longitudinal groove, posterior margin slightly concave medially in male of <italic><tp:taxon-name><tp:taxon-name-part taxon-name-part-type="genus">Madurasia</tp:taxon-name-part> <tp:taxon-name-part taxon-name-part-type="species">undulatovittata</tp:taxon-name-part></tp:taxon-name></italic> (Fig. <xref ref-type="fig" rid="F2">20</xref>) and distinctly emarginate in <italic><tp:taxon-name><tp:taxon-name-part taxon-name-part-type="genus">Madurasia</tp:taxon-name-part> <tp:taxon-name-part taxon-name-part-type="species">andamanica</tp:taxon-name-part></tp:taxon-name></italic> sp. n.; posterior margin of apical tergite broadly convex (Fig. <xref ref-type="fig" rid="F2">19</xref>) in females of both species; posterior margin of apical ventrite more or less lobed medially in male (Figs <xref ref-type="fig" rid="F3">22</xref>, <xref ref-type="fig" rid="F3">23</xref>), entire in female.</p><fig id="F3" position="float" orientation="portrait"><label>Figures 21–27.</label><caption><p>
          <italic><tp:taxon-name><tp:taxon-name-part taxon-name-part-type="genus">Madurasia</tp:taxon-name-part> <tp:taxon-name-part taxon-name-part-type="species">andamanica</tp:taxon-name-part></tp:taxon-name></italic> sp. n. <bold>21</bold> dorsal habitus <bold>22</bold> apical ventrite of <italic><tp:taxon-name><tp:taxon-name-part taxon-name-part-type="genus">Madurasia</tp:taxon-name-part> <tp:taxon-name-part taxon-name-part-type="species">andamanica</tp:taxon-name-part></tp:taxon-name></italic> sp. n. male <bold>23</bold> apical ventrite of <italic><tp:taxon-name><tp:taxon-name-part taxon-name-part-type="genus">Madurasia</tp:taxon-name-part> <tp:taxon-name-part taxon-name-part-type="species">undulatovittata</tp:taxon-name-part></tp:taxon-name></italic> male <bold>24</bold> median lobe of aedeagus in <italic><tp:taxon-name><tp:taxon-name-part taxon-name-part-type="genus">Madurasia</tp:taxon-name-part> <tp:taxon-name-part taxon-name-part-type="species">andamanica</tp:taxon-name-part></tp:taxon-name></italic> sp. n., ventral view <bold>25</bold> median lobe of aedeagus in <italic><tp:taxon-name><tp:taxon-name-part taxon-name-part-type="genus">Madurasia</tp:taxon-name-part> <tp:taxon-name-part taxon-name-part-type="species">undulatovittata</tp:taxon-name-part></tp:taxon-name></italic>, ventral view (bilaterally symmetrical, specimen tilted) <bold>26</bold> median lobe of aedeagus in <italic><tp:taxon-name><tp:taxon-name-part taxon-name-part-type="genus">Madurasia</tp:taxon-name-part> <tp:taxon-name-part taxon-name-part-type="species">andamanica</tp:taxon-name-part></tp:taxon-name></italic> sp. n., lateral view <bold>27</bold> median lobe of aedeagus in <italic><tp:taxon-name><tp:taxon-name-part taxon-name-part-type="genus">Madurasia</tp:taxon-name-part> <tp:taxon-name-part taxon-name-part-type="species">undulatovittata</tp:taxon-name-part></tp:taxon-name></italic>, lateral view.</p></caption><graphic xmlns:xlink="http://www.w3.org/1999/xlink" xlink:href="zookeys-597-057-g003.jpg" position="float" orientation="portrait" xlink:type="simple" id="oo_91881.jpg"/></fig><p>Female genitalia with receptacle of spermatheca (Figs <xref ref-type="fig" rid="F4">28</xref>, <xref ref-type="fig" rid="F4">29</xref>) pot-shaped, wider than long; pump curved, longer than receptacle and enlarged distally, appendix well developed; spermathecal duct shorter than receptacle, glandular duct beyond middle of spermathecal duct. Tignum (Figs <xref ref-type="fig" rid="F4">32</xref>, <xref ref-type="fig" rid="F4">33</xref>) gently curved near middle, grooved medially, with long setae near distal margin of broad membranous apex. Vaginal palpi (Figs <xref ref-type="fig" rid="F4">30</xref>, <xref ref-type="fig" rid="F4">31</xref>) fused from proximal end to a short distance beyond middle, separate distally, each palpus narrowing towards rounded apex, lateral margin concave preapically, with long distal setae. Median lobe of aedeagus strongly curved in lateral view (Figs <xref ref-type="fig" rid="F3">26</xref>, <xref ref-type="fig" rid="F3">27</xref>), acutely pointed. Tegmen with stem much longer than arms.</p><fig id="F4" position="float" orientation="portrait"><label>Figures 28–33.</label><caption><p>Spermatheca in <bold>28</bold> <italic><tp:taxon-name><tp:taxon-name-part taxon-name-part-type="genus">Madurasia</tp:taxon-name-part> <tp:taxon-name-part taxon-name-part-type="species">andamanica</tp:taxon-name-part></tp:taxon-name></italic> sp. n. <bold>29</bold> <italic><tp:taxon-name><tp:taxon-name-part taxon-name-part-type="genus">Madurasia</tp:taxon-name-part> <tp:taxon-name-part taxon-name-part-type="species">undulatovittata</tp:taxon-name-part></tp:taxon-name></italic>; vaginal palpi of <bold>30</bold> <italic><tp:taxon-name><tp:taxon-name-part taxon-name-part-type="genus">Madurasia</tp:taxon-name-part> <tp:taxon-name-part taxon-name-part-type="species">andamanica</tp:taxon-name-part></tp:taxon-name></italic> sp. n. <bold>31</bold> <italic><tp:taxon-name><tp:taxon-name-part taxon-name-part-type="genus">Madurasia</tp:taxon-name-part> <tp:taxon-name-part taxon-name-part-type="species">undulatovittata</tp:taxon-name-part></tp:taxon-name></italic>; tigna in <bold>32</bold> <italic><tp:taxon-name><tp:taxon-name-part taxon-name-part-type="genus">Madurasia</tp:taxon-name-part> <tp:taxon-name-part taxon-name-part-type="species">andamanica</tp:taxon-name-part></tp:taxon-name></italic> sp. n. <bold>33</bold> <italic><tp:taxon-name><tp:taxon-name-part taxon-name-part-type="genus">Madurasia</tp:taxon-name-part> <tp:taxon-name-part taxon-name-part-type="species">undulatovittata</tp:taxon-name-part></tp:taxon-name></italic>.</p></caption><graphic xmlns:xlink="http://www.w3.org/1999/xlink" xlink:href="zookeys-597-057-g004.jpg" position="float" orientation="portrait" xlink:type="simple" id="oo_91882.jpg"/></fig></tp:treatment-sec><tp:treatment-sec sec-type="host"><title>Host plants.</title><p>
            <tp:taxon-name><tp:taxon-name-part taxon-name-part-type="family">Fabaceae</tp:taxon-name-part></tp:taxon-name>.</p></tp:treatment-sec><tp:treatment-sec sec-type="distribution"><title>Distribution.</title><p>Asia, Africa (Sudan).</p></tp:treatment-sec><tp:treatment-sec sec-type="remarks"><title>Remarks.</title><p>
            <italic><tp:taxon-name><tp:taxon-name-part taxon-name-part-type="genus">Madurasia</tp:taxon-name-part></tp:taxon-name></italic> closely resembles <italic><tp:taxon-name><tp:taxon-name-part taxon-name-part-type="genus">Medythia</tp:taxon-name-part></tp:taxon-name></italic> Jacoby, 1887, and species of both genera are pests of legumes. The general morphology, including the structure of the <!--PageBreak-->head, female genitalia, and even the presence of elytral stripes in some species of <italic><tp:taxon-name><tp:taxon-name-part taxon-name-part-type="genus">Medythia</tp:taxon-name-part></tp:taxon-name></italic>, are similar to those in <italic><tp:taxon-name><tp:taxon-name-part taxon-name-part-type="genus">Madurasia</tp:taxon-name-part></tp:taxon-name></italic>, making differentiation of these genera difficult. <italic><tp:taxon-name><tp:taxon-name-part taxon-name-part-type="genus">Madurasia</tp:taxon-name-part></tp:taxon-name></italic> can be separated from <italic><tp:taxon-name><tp:taxon-name-part taxon-name-part-type="genus">Medythia</tp:taxon-name-part></tp:taxon-name></italic> by the structure of the pronotum. The pronotum in <italic><tp:taxon-name><tp:taxon-name-part taxon-name-part-type="genus">Medythia</tp:taxon-name-part></tp:taxon-name></italic> is elongate and narrows posteriorly, whereas the pronotum is transverse and a little wider posteriorly in <italic><tp:taxon-name><tp:taxon-name-part taxon-name-part-type="genus">Madurasia</tp:taxon-name-part></tp:taxon-name></italic>. The elytral epipleuron is short in <italic><tp:taxon-name><tp:taxon-name-part taxon-name-part-type="genus">Madurasia</tp:taxon-name-part></tp:taxon-name></italic>, hardly extending beyond middle of the elytron. In <italic><tp:taxon-name><tp:taxon-name-part taxon-name-part-type="genus">Medythia</tp:taxon-name-part> <tp:taxon-name-part taxon-name-part-type="species">quadrimaculata</tp:taxon-name-part></tp:taxon-name></italic> Jacoby, type species of the genus, the elytral epipleuron is longer, extending beyond the middle of the elytron. However, the epipleura are identical to those of <italic><tp:taxon-name><tp:taxon-name-part taxon-name-part-type="genus">Madurasia</tp:taxon-name-part></tp:taxon-name></italic> in a few Indian <italic><tp:taxon-name><tp:taxon-name-part taxon-name-part-type="genus">Medythia</tp:taxon-name-part></tp:taxon-name></italic> species examined. In <italic><tp:taxon-name><tp:taxon-name-part taxon-name-part-type="genus">Madurasia</tp:taxon-name-part></tp:taxon-name></italic>, the distal antennomeres are darker, while antennomeres 8–10 are whitish in most <italic><tp:taxon-name><tp:taxon-name-part taxon-name-part-type="genus">Medythia</tp:taxon-name-part></tp:taxon-name></italic> species, including the type species.</p><p>Adults are attracted to light.</p></tp:treatment-sec><ref-list><ref id="B36"><mixed-citation xmlns:xlink="http://www.w3.org/1999/xlink" xlink:type="simple">
          <person-group><name name-style="western"><surname>Maulik</surname><given-names>S</given-names></name></person-group> (<year>1936</year>) <source>The Fauna of British India, including Ceylon and Burma. <tp:taxon-name><tp:taxon-name-part taxon-name-part-type="family">Chrysomelidae</tp:taxon-name-part></tp:taxon-name> (<tp:taxon-name><tp:taxon-name-part taxon-name-part-type="subfamily">Galerucinae</tp:taxon-name-part></tp:taxon-name>).</source> <publisher-name>Taylor &amp; Francis</publisher-name>, <publisher-loc>London</publisher-loc>, <size units="page">439 pp</size>.</mixed-citation></ref><ref id="B97"><mixed-citation xmlns:xlink="http://www.w3.org/1999/xlink" xlink:type="simple">
          <person-group><name name-style="western"><surname>Wilcox</surname><given-names>JA</given-names></name></person-group> (<year>1973</year>) <source>Coleopterorum Catalogus Supplementa Pars 78 Fasc. 3 <tp:taxon-name><tp:taxon-name-part taxon-name-part-type="family">Chrysomelidae</tp:taxon-name-part></tp:taxon-name>: <tp:taxon-name><tp:taxon-name-part taxon-name-part-type="subfamily">Galerucinae</tp:taxon-name-part></tp:taxon-name><tp:taxon-name><tp:taxon-name-part taxon-name-part-type="tribe">Luperini</tp:taxon-name-part></tp:taxon-name>: <tp:taxon-name><tp:taxon-name-part taxon-name-part-type="subtribe">Luperina</tp:taxon-name-part></tp:taxon-name></source>. <publisher-name>W. Junk</publisher-name>, <publisher-loc>Gravenhage</publisher-loc>, <fpage>433</fpage>–<lpage>664</lpage>.</mixed-citation></ref><ref id="B71"><mixed-citation xmlns:xlink="http://www.w3.org/1999/xlink" xlink:type="simple">
          <person-group><name name-style="western"><surname>Seeno</surname><given-names>TN</given-names></name><name name-style="western"><surname>Wilcox</surname><given-names>JA</given-names></name></person-group> (<year>1982</year>) <article-title>Leaf beetle genera (<tp:taxon-name><tp:taxon-name-part taxon-name-part-type="order">Coleoptera</tp:taxon-name-part></tp:taxon-name>: <tp:taxon-name><tp:taxon-name-part taxon-name-part-type="family">Chrysomelidae</tp:taxon-name-part></tp:taxon-name>).</article-title> <source>Entomography</source> <volume>1</volume>: <fpage>1</fpage>–<lpage>221</lpage>.</mixed-citation></ref><ref id="B25"><mixed-citation xmlns:xlink="http://www.w3.org/1999/xlink" xlink:type="simple">
          <person-group><name name-style="western"><surname>Jolivet</surname><given-names>P</given-names></name><name name-style="western"><surname>Hawkeswood</surname><given-names>TJ</given-names></name></person-group> (<year>1995</year>) <source>Host-plants of <tp:taxon-name><tp:taxon-name-part taxon-name-part-type="family">Chrysomelidae</tp:taxon-name-part></tp:taxon-name> of the world: An Essay about the Relationships between the Leaf-beetles and their Food-plants.</source> <publisher-name>Backhuys Publishers</publisher-name>, <publisher-loc>Leiden</publisher-loc>, <size units="page">281 pp</size>.</mixed-citation></ref><ref id="B38"><mixed-citation xmlns:xlink="http://www.w3.org/1999/xlink" xlink:type="simple">
          <person-group><name name-style="western"><surname>Medvedev</surname><given-names>LN</given-names></name><name name-style="western"><surname>Sprecher–Uebersax</surname><given-names>E</given-names></name></person-group> (<year>2005</year>) <article-title>A key to the leaf beetle genera of Nepal (<tp:taxon-name><tp:taxon-name-part taxon-name-part-type="order">Coleoptera</tp:taxon-name-part></tp:taxon-name>: <tp:taxon-name><tp:taxon-name-part taxon-name-part-type="family">Chrysomelidae</tp:taxon-name-part></tp:taxon-name>).</article-title> <source>Entomologica Basiliensia et Collection Frey</source> <volume>27</volume>: <fpage>297</fpage>–<lpage>336</lpage>.</mixed-citation></ref><ref id="B2"><mixed-citation xmlns:xlink="http://www.w3.org/1999/xlink" xlink:type="simple">
          <person-group><name name-style="western"><surname>Beenen</surname><given-names>R</given-names></name></person-group> (<year>2010</year>) <chapter-title><tp:taxon-name><tp:taxon-name-part taxon-name-part-type="subfamily">Galerucinae</tp:taxon-name-part></tp:taxon-name>.</chapter-title> In: <person-group><name name-style="western"><surname>Löbl</surname><given-names>I</given-names></name><name name-style="western"><surname>Smetana</surname><given-names>A</given-names></name></person-group> (<role>Eds</role>) <source>Catalogue of Palearctic <tp:taxon-name><tp:taxon-name-part taxon-name-part-type="order">Coleoptera</tp:taxon-name-part></tp:taxon-name> Vol. 6: <tp:taxon-name><tp:taxon-name-part taxon-name-part-type="superfamily">Chrysomeloidea</tp:taxon-name-part></tp:taxon-name>.</source> <publisher-name>Apollo Books</publisher-name>, <publisher-loc>Stenstrup</publisher-loc>, <size units="page">924 pp</size>.</mixed-citation></ref><ref id="B1"><mixed-citation xmlns:xlink="http://www.w3.org/1999/xlink" xlink:type="simple">
          <person-group><name name-style="western"><surname>Aslam</surname><given-names>NA</given-names></name></person-group> (<year>1972</year>) <article-title>On the genus <italic><tp:taxon-name><tp:taxon-name-part taxon-name-part-type="genus">Drasa</tp:taxon-name-part></tp:taxon-name></italic> Bryant (<tp:taxon-name><tp:taxon-name-part taxon-name-part-type="order">Coleoptera</tp:taxon-name-part></tp:taxon-name>, <tp:taxon-name><tp:taxon-name-part taxon-name-part-type="family">Chrysomelidae</tp:taxon-name-part></tp:taxon-name>, <tp:taxon-name><tp:taxon-name-part taxon-name-part-type="subfamily">Galerucinae</tp:taxon-name-part></tp:taxon-name>) with some nomenclatural notes on the <tp:taxon-name><tp:taxon-name-part taxon-name-part-type="subfamily">Galerucinae</tp:taxon-name-part></tp:taxon-name>.</article-title> <source>Journal of Natural History</source> <volume>6</volume>: <fpage>483</fpage>–<lpage>501</lpage>. doi: <ext-link xlink:type="simple" ext-link-type="doi" xlink:href="10.1080/00222937200770451">10.1080/00222937200770451</ext-link></mixed-citation></ref><ref id="B23"><mixed-citation xmlns:xlink="http://www.w3.org/1999/xlink" xlink:type="simple">
          <person-group><name name-style="western"><surname>Jacoby</surname><given-names>M</given-names></name></person-group> (<year>1886</year>) <article-title>Description of the new genera and species of phytophagous <tp:taxon-name><tp:taxon-name-part taxon-name-part-type="order">Coleoptera</tp:taxon-name-part></tp:taxon-name> obtained by Mr. Andrews in India. Part II–<tp:taxon-name><tp:taxon-name-part taxon-name-part-type="family">Chrysomelidae</tp:taxon-name-part></tp:taxon-name>, <tp:taxon-name><tp:taxon-name-part taxon-name-part-type="subfamily">Halticinae</tp:taxon-name-part></tp:taxon-name> and <tp:taxon-name><tp:taxon-name-part taxon-name-part-type="subfamily">Galerucinae</tp:taxon-name-part></tp:taxon-name>.</article-title> <source>Annales de la Société Entomologique de Belgique</source> <volume>40</volume>: <fpage>250</fpage>–<lpage>304</lpage>.</mixed-citation></ref></ref-list></tp:taxon-treatment>
