# Supplementary material for: Revision of the legume-feeding leaf beetle genus Madurasia Jacoby, including a new species description (Coleoptera, Chrysomelidae, Galerucinae, Galerucini)
Source: Zookeys. 2016 Jun 9;(597):57–79. doi: 10.3897/zookeys.597.7520 (PMC4926621; doi:10.3897/zookeys.597.7520)
Supplement: XML Treatment for Madurasia andamanica [file zookeys.597.7520-treatment2.xml]

<!DOCTYPE tp:taxon-treatment
  PUBLIC "-//TaxonX//DTD Taxonomic Treatment Publishing DTD v0 20100105//EN" "tax-treatment-NSO.dtd">
<tp:taxon-treatment xmlns:tp="http://www.plazi.org/taxpub"><tp:treatment-meta><kwd-group><label>Taxon classification</label><kwd><named-content content-type="kingdom">Animalia</named-content></kwd><kwd><named-content content-type="order">Coleoptera</named-content></kwd><kwd><named-content content-type="family">Chrysomelidae</named-content></kwd></kwd-group><mixed-citation publication-type="journal"><person-group><name><surname>Prathapan</surname><given-names>Kaniyarikkal Divakaran</given-names></name></person-group><article-title>Revision of the legume-feeding leaf beetle genus <italic><tp:taxon-name><tp:taxon-name-part taxon-name-part-type="genus">Madurasia</tp:taxon-name-part></tp:taxon-name></italic> Jacoby, including a new species description (<tp:taxon-name><tp:taxon-name-part taxon-name-part-type="order">Coleoptera</tp:taxon-name-part></tp:taxon-name>, <tp:taxon-name><tp:taxon-name-part taxon-name-part-type="family">Chrysomelidae</tp:taxon-name-part></tp:taxon-name>, <tp:taxon-name><tp:taxon-name-part taxon-name-part-type="subfamily">Galerucinae</tp:taxon-name-part></tp:taxon-name>, <tp:taxon-name><tp:taxon-name-part taxon-name-part-type="genus">Galerucini</tp:taxon-name-part></tp:taxon-name>)</article-title><source>Zookeys</source><day>9</day><month>6</month><year>2016</year><volume>2016</volume><issue>597</issue><fpage>57</fpage><lpage>79</lpage><pub-id pub-id-type="doi">10.3897/zookeys.597.7520</pub-id></mixed-citation></tp:treatment-meta><tp:nomenclature><tp:taxon-name>
            <tp:taxon-name-part taxon-name-part-type="genus">Madurasia</tp:taxon-name-part>
            <tp:taxon-name-part taxon-name-part-type="species">andamanica</tp:taxon-name-part>
            <object-id xmlns:xlink="http://www.w3.org/1999/xlink" content-type="zoobank" xlink:type="simple">http://zoobank.org/3D810CFF-3113-43FE-8E67-BD8335505E90</object-id>
          </tp:taxon-name><tp:taxon-status xmlns:xlink="http://www.w3.org/1999/xlink" xlink:type="simple">sp. n.</tp:taxon-status><xref ref-type="fig" rid="F3">Figs 21</xref><xref ref-type="fig" rid="F3">, 22</xref><xref ref-type="fig" rid="F3">, 24</xref><xref ref-type="fig" rid="F3">, 26</xref><xref ref-type="fig" rid="F4">, 28</xref><xref ref-type="fig" rid="F4">, 30</xref><xref ref-type="fig" rid="F4">, 32</xref><xref ref-type="fig" rid="F4">, 33</xref></tp:nomenclature><tp:treatment-sec sec-type="diagnosis"><title>Diagnosis.</title><p>The new species can be recognized by the following characters: 1) elytral stripe not reaching the elytral apex, narrowing in distal 1/4; 2) labrum with a transverse row of eight well developed setae; 3) posterior margin of apical ventrite in male distinctly lobed medially; 4) apex of aedeagus in lateral view curved like a parrot’s beak with an acute tip; 5) ventral side of aedeagus depressed in basal 1/2, then distally raised in the form of a narrow ridge which reaches the apex.</p></tp:treatment-sec><tp:treatment-sec sec-type="description"><title>Description.</title><p>Body: length 2.1–2.6 mm; width 1.1–1.2 mm; 1.8–2.1 times longer than wide (Fig. <xref ref-type="fig" rid="F3">21</xref>). Dorsum straw colored. Head dark brown. Antenna with basal three or four antennomeres a pale straw color, distal antennomeres becoming progressively darker. Mandible, maxilla, and labium paler than labrum and anterior aspect. Pronotum with pale orange hue. Elytra a pale straw color, the dark elytral stripe not reaching the elytral apex (Fig. <xref ref-type="fig" rid="F3">21</xref>), widest anteriad of middle, narrowing distinctly posterior of humerus as well as in distal 1/4. Thoracic sternites and pronotum concolorous, metathoracic sternite often a slightly darker laterally. Abdominal ventrites pale brown, with lateral margins and apical abdominal ventrite darker in many specimens. Legs straw colored, tibia and first two tarsomeres often a slightly darker than femur. Antenna reaching slightly beyond middle of elytron. Proportionate length of antennomeres 1–11: 1: 0.48: 0.45–0.50: 0.63–0.67: 0.63: 0.61–0.62: 0.66–0.67: 0.62–0.70: 0.63–0.69: 0.62–0.63: 0.75–0.88. Transverse diameter of eye 6.3–8.0 times width of orbit, 3.3–3.8 times width of interantennal space, 1.7–1.9 times width of antennal socket, 0.7 times distance between eyes. Pronotum 1.2–1.3 times wider than long, posterior width 1.1–1.2 times wider than anterior width.</p><p>Proportionate length of femur:tibia:tarsomeres 1–4 as follows: 1: 1.0–1.1 : 0.2–0.3 : 0.2 : 0.1–0.2 : 0.2–0.3 (foreleg); 1: 0.9–1.0 : 0.3 : 0.1–0.3 : 0.1–0.2 : 0.2–0.3 (midleg); 1: 1.0–1.1 : 0.4 : 0.1–0.2 : 0.1 : 0.2 (hindleg).</p><p>Posterior margin of apical ventrite in male distinctly lobed medially (Fig. <xref ref-type="fig" rid="F3">22</xref>). Receptacle of spermatheca 2.4 times wider than long (Fig. <xref ref-type="fig" rid="F4">28</xref>). Tignum widened proximally; membranous apex wider towards posterior (Fig. <xref ref-type="fig" rid="F4">32</xref>).</p><p>Aedeagus in lateral view (Fig. <xref ref-type="fig" rid="F3">26</xref>) with greatest width near middle, narrow in proximal 1/4, apex curved like a parrot’s beak with an acute tip. In ventral view (Fig. <xref ref-type="fig" rid="F3">24</xref>), greatest width at base, narrowing abruptly in apical 1/3; ventral aspect depressed in basal 1/2, then distinctly raised in the form of a narrow ridge which reaches the apex.</p></tp:treatment-sec><tp:treatment-sec sec-type="etymology"><title>Etymology.</title><p>Named after the Andaman Islands, where the new species occurs.</p></tp:treatment-sec><tp:treatment-sec sec-type="material"><title>Material examined.</title><p>
            <bold>Holotype</bold> ♂ “INDIA: Andaman &amp; Nicobar / North Andaman: Diglipur / <named-content xmlns:xlink="http://www.w3.org/1999/xlink" content-type="dwc:verbatimCoordinates" xlink:type="simple"><named-content content-type="geo-json" specific-use="{&#34;type&#34;:&#34;Point&#34;,&#34;coordinates&#34;:[92.977083,13.248306]}" xlink:type="simple">13°14'53.9"N, 92°58'37.5"E</named-content></named-content>, / 15 mts. 24.iv.2014. At light / Yeshwanth H. M.” (white label); “HOLOTYPE / <tp:taxon-name><tp:taxon-name-part taxon-name-part-type="genus">Madurasia</tp:taxon-name-part> <tp:taxon-name-part taxon-name-part-type="species">andamanica</tp:taxon-name-part></tp:taxon-name> / Prathapan sp. nov., 2015” (red label) (<abbrev xmlns:xlink="http://www.w3.org/1999/xlink" content-type="institution" xlink:title="Natural History Museum, London" xlink:type="simple">BMNH</abbrev>).</p><p>Paratypes (104). 5♂, 8♀ same data as holotype; 7♂, 19♀ same data as holotype, but 23.iv.2014; 2♀ INDIA: Andaman &amp; Nicobar / South Andaman: Sippighat / <named-content xmlns:xlink="http://www.w3.org/1999/xlink" content-type="dwc:verbatimCoordinates" xlink:type="simple"><named-content content-type="geo-json" specific-use="{&#34;type&#34;:&#34;Point&#34;,&#34;coordinates&#34;:[93.12,12.123889]}" xlink:type="simple">11°67'26"N, 92°67'12"E</named-content></named-content>, / 44 mts. 18.iv.2014, Light trap / Yeshwanth H. M.; 1♂, 16♀ India: South Andaman / Garacharama / 12.xi.2014 / Bharathimeena Coll. / Ex Redgram; 16♂, 7♀, 1 unsexed same data but 8.I.2015; 2♂, 20♀ same data but 4.XII.2014 and collector Krishnaveni (5 <abbrev xmlns:xlink="http://www.w3.org/1999/xlink" content-type="institution" xlink:title="Natural History Museum, London" xlink:type="simple">BMNH</abbrev>, 5 <named-content xmlns:xlink="http://www.w3.org/1999/xlink" content-type="dwc:institutional_code" xlink:type="simple">USNM</named-content>, 5 <abbrev xmlns:xlink="http://www.w3.org/1999/xlink" content-type="institution" xlink:title="Personal collection of Jan Bezděk, Czech Republic" xlink:type="simple">JBC</abbrev>, 5 <abbrev xmlns:xlink="http://www.w3.org/1999/xlink" content-type="institution" xlink:title="Travancore Insect Collection, Kerala Agricultural University, Vellayani" xlink:type="simple">KAU</abbrev>, 5 <named-content xmlns:xlink="http://www.w3.org/1999/xlink" content-type="dwc:institutional_code" xlink:type="simple">UASB</named-content>, 40 <abbrev xmlns:xlink="http://www.w3.org/1999/xlink" content-type="institution" xlink:title="National Bureau of Agricultural Insect Resources, Bangalore" xlink:type="simple">NBAIR</abbrev>, 39 <named-content xmlns:xlink="http://www.w3.org/1999/xlink" content-type="dwc:institutional_code" xlink:type="simple">INPC</named-content>).</p></tp:treatment-sec><tp:treatment-sec sec-type="distribution"><title>Distribution.</title><p>India (Andaman Islands) (Fig. <xref ref-type="fig" rid="F5">34</xref>).</p><fig id="F5" position="float" orientation="portrait"><label>Figure 34.</label><caption><p>Distribution of <italic><tp:taxon-name><tp:taxon-name-part taxon-name-part-type="genus">Madurasia</tp:taxon-name-part> <tp:taxon-name-part taxon-name-part-type="species">andamanica</tp:taxon-name-part></tp:taxon-name></italic> sp. n. on the Andaman Islands.</p></caption><graphic xmlns:xlink="http://www.w3.org/1999/xlink" xlink:href="zookeys-597-057-g005.jpg" position="float" orientation="portrait" xlink:type="simple" id="oo_91883.jpg"/></fig><!--PageBreak--></tp:treatment-sec><tp:treatment-sec sec-type="remarks"><title>Remarks.</title><p>Color pattern in <italic><tp:taxon-name><tp:taxon-name-part taxon-name-part-type="genus">Madurasia</tp:taxon-name-part> <tp:taxon-name-part taxon-name-part-type="species">andamanica</tp:taxon-name-part></tp:taxon-name></italic> sp. n. (Fig. <xref ref-type="fig" rid="F3">21</xref>) appears to be consistent and less variable compared to that in <italic><tp:taxon-name><tp:taxon-name-part taxon-name-part-type="genus">Madurasia</tp:taxon-name-part> <tp:taxon-name-part taxon-name-part-type="species">undulatovittata</tp:taxon-name-part></tp:taxon-name></italic> (Motschulsky, 1866), where the color of specimens collected on the same host at the same locality on the same day <!--PageBreak-->varied greatly. <italic><tp:taxon-name><tp:taxon-name-part taxon-name-part-type="genus">Madurasia</tp:taxon-name-part> <tp:taxon-name-part taxon-name-part-type="species">andamanica</tp:taxon-name-part></tp:taxon-name></italic> sp. n. resembles <italic><tp:taxon-name><tp:taxon-name-part taxon-name-part-type="genus">Madurasia</tp:taxon-name-part> <tp:taxon-name-part taxon-name-part-type="species">undulatovittata</tp:taxon-name-part></tp:taxon-name></italic> externally. However, it can be distinguished based on the structure of the aedeagus and the number of labral setae, as described under <italic><tp:taxon-name><tp:taxon-name-part taxon-name-part-type="genus">Madurasia</tp:taxon-name-part> <tp:taxon-name-part taxon-name-part-type="species">undulatovittata</tp:taxon-name-part></tp:taxon-name></italic>.</p></tp:treatment-sec><tp:treatment-sec sec-type="host"><title>Host.</title><p>
            <italic><tp:taxon-name><tp:taxon-name-part taxon-name-part-type="genus">Cajanus</tp:taxon-name-part> <tp:taxon-name-part taxon-name-part-type="species">cajan</tp:taxon-name-part></tp:taxon-name></italic> (L.) Millsp. (<tp:taxon-name><tp:taxon-name-part taxon-name-part-type="family">Fabaceae</tp:taxon-name-part></tp:taxon-name>) (red gram or pigeon pea) (Bharathimeena T., pers. comm. 2015).</p></tp:treatment-sec><tp:treatment-sec><!--Section generated to contain objects referenced in tp:taxon-treatment.--><fig id="F3" position="float" orientation="portrait"><label>Figures 21–27.</label><caption><p>
          <italic><tp:taxon-name><tp:taxon-name-part taxon-name-part-type="genus">Madurasia</tp:taxon-name-part> <tp:taxon-name-part taxon-name-part-type="species">andamanica</tp:taxon-name-part></tp:taxon-name></italic> sp. n. <bold>21</bold> dorsal habitus <bold>22</bold> apical ventrite of <italic><tp:taxon-name><tp:taxon-name-part taxon-name-part-type="genus">Madurasia</tp:taxon-name-part> <tp:taxon-name-part taxon-name-part-type="species">andamanica</tp:taxon-name-part></tp:taxon-name></italic> sp. n. male <bold>23</bold> apical ventrite of <italic><tp:taxon-name><tp:taxon-name-part taxon-name-part-type="genus">Madurasia</tp:taxon-name-part> <tp:taxon-name-part taxon-name-part-type="species">undulatovittata</tp:taxon-name-part></tp:taxon-name></italic> male <bold>24</bold> median lobe of aedeagus in <italic><tp:taxon-name><tp:taxon-name-part taxon-name-part-type="genus">Madurasia</tp:taxon-name-part> <tp:taxon-name-part taxon-name-part-type="species">andamanica</tp:taxon-name-part></tp:taxon-name></italic> sp. n., ventral view <bold>25</bold> median lobe of aedeagus in <italic><tp:taxon-name><tp:taxon-name-part taxon-name-part-type="genus">Madurasia</tp:taxon-name-part> <tp:taxon-name-part taxon-name-part-type="species">undulatovittata</tp:taxon-name-part></tp:taxon-name></italic>, ventral view (bilaterally symmetrical, specimen tilted) <bold>26</bold> median lobe of aedeagus in <italic><tp:taxon-name><tp:taxon-name-part taxon-name-part-type="genus">Madurasia</tp:taxon-name-part> <tp:taxon-name-part taxon-name-part-type="species">andamanica</tp:taxon-name-part></tp:taxon-name></italic> sp. n., lateral view <bold>27</bold> median lobe of aedeagus in <italic><tp:taxon-name><tp:taxon-name-part taxon-name-part-type="genus">Madurasia</tp:taxon-name-part> <tp:taxon-name-part taxon-name-part-type="species">undulatovittata</tp:taxon-name-part></tp:taxon-name></italic>, lateral view.</p></caption><graphic xmlns:xlink="http://www.w3.org/1999/xlink" xlink:href="zookeys-597-057-g003.jpg" position="float" orientation="portrait" xlink:type="simple" id="oo_91881.jpg"/></fig><fig id="F4" position="float" orientation="portrait"><label>Figures 28–33.</label><caption><p>Spermatheca in <bold>28</bold> <italic><tp:taxon-name><tp:taxon-name-part taxon-name-part-type="genus">Madurasia</tp:taxon-name-part> <tp:taxon-name-part taxon-name-part-type="species">andamanica</tp:taxon-name-part></tp:taxon-name></italic> sp. n. <bold>29</bold> <italic><tp:taxon-name><tp:taxon-name-part taxon-name-part-type="genus">Madurasia</tp:taxon-name-part> <tp:taxon-name-part taxon-name-part-type="species">undulatovittata</tp:taxon-name-part></tp:taxon-name></italic>; vaginal palpi of <bold>30</bold> <italic><tp:taxon-name><tp:taxon-name-part taxon-name-part-type="genus">Madurasia</tp:taxon-name-part> <tp:taxon-name-part taxon-name-part-type="species">andamanica</tp:taxon-name-part></tp:taxon-name></italic> sp. n. <bold>31</bold> <italic><tp:taxon-name><tp:taxon-name-part taxon-name-part-type="genus">Madurasia</tp:taxon-name-part> <tp:taxon-name-part taxon-name-part-type="species">undulatovittata</tp:taxon-name-part></tp:taxon-name></italic>; tigna in <bold>32</bold> <italic><tp:taxon-name><tp:taxon-name-part taxon-name-part-type="genus">Madurasia</tp:taxon-name-part> <tp:taxon-name-part taxon-name-part-type="species">andamanica</tp:taxon-name-part></tp:taxon-name></italic> sp. n. <bold>33</bold> <italic><tp:taxon-name><tp:taxon-name-part taxon-name-part-type="genus">Madurasia</tp:taxon-name-part> <tp:taxon-name-part taxon-name-part-type="species">undulatovittata</tp:taxon-name-part></tp:taxon-name></italic>.</p></caption><graphic xmlns:xlink="http://www.w3.org/1999/xlink" xlink:href="zookeys-597-057-g004.jpg" position="float" orientation="portrait" xlink:type="simple" id="oo_91882.jpg"/></fig></tp:treatment-sec></tp:taxon-treatment>
