# Supplementary material for: Revision of the legume-feeding leaf beetle genus Madurasia Jacoby, including a new species description (Coleoptera, Chrysomelidae, Galerucinae, Galerucini)
Source: Zookeys. 2016 Jun 9;(597):57–79. doi: 10.3897/zookeys.597.7520 (PMC4926621; doi:10.3897/zookeys.597.7520)
Supplement: XML Treatment for Madurasia undulatovittata [file zookeys.597.7520-treatment3.xml]

<!DOCTYPE tp:taxon-treatment
  PUBLIC "-//TaxonX//DTD Taxonomic Treatment Publishing DTD v0 20100105//EN" "tax-treatment-NSO.dtd">
<tp:taxon-treatment xmlns:tp="http://www.plazi.org/taxpub"><tp:treatment-meta><kwd-group><label>Taxon classification</label><kwd><named-content content-type="kingdom">Animalia</named-content></kwd><kwd><named-content content-type="order">Coleoptera</named-content></kwd><kwd><named-content content-type="family">Chrysomelidae</named-content></kwd></kwd-group><mixed-citation publication-type="journal"><person-group><name><surname>Prathapan</surname><given-names>Kaniyarikkal Divakaran</given-names></name></person-group><article-title>Revision of the legume-feeding leaf beetle genus <italic><tp:taxon-name><tp:taxon-name-part taxon-name-part-type="genus">Madurasia</tp:taxon-name-part></tp:taxon-name></italic> Jacoby, including a new species description (<tp:taxon-name><tp:taxon-name-part taxon-name-part-type="order">Coleoptera</tp:taxon-name-part></tp:taxon-name>, <tp:taxon-name><tp:taxon-name-part taxon-name-part-type="family">Chrysomelidae</tp:taxon-name-part></tp:taxon-name>, <tp:taxon-name><tp:taxon-name-part taxon-name-part-type="subfamily">Galerucinae</tp:taxon-name-part></tp:taxon-name>, <tp:taxon-name><tp:taxon-name-part taxon-name-part-type="genus">Galerucini</tp:taxon-name-part></tp:taxon-name>)</article-title><source>Zookeys</source><day>9</day><month>6</month><year>2016</year><volume>2016</volume><issue>597</issue><fpage>57</fpage><lpage>79</lpage><pub-id pub-id-type="doi">10.3897/zookeys.597.7520</pub-id></mixed-citation></tp:treatment-meta><tp:nomenclature><tp:taxon-name>
            <tp:taxon-name-part taxon-name-part-type="genus">Madurasia</tp:taxon-name-part>
            <tp:taxon-name-part taxon-name-part-type="species">undulatovittata</tp:taxon-name-part>
          </tp:taxon-name><tp:taxon-authority>(Motschulsky)</tp:taxon-authority><tp:taxon-status xmlns:xlink="http://www.w3.org/1999/xlink" xlink:type="simple">comb. n.</tp:taxon-status><xref ref-type="fig" rid="F1">Figs 1</xref><xref ref-type="fig" rid="F1">, 3–7</xref><xref ref-type="fig" rid="F2">, 8–20</xref><xref ref-type="fig" rid="F3">, 23</xref><xref ref-type="fig" rid="F3">, 25</xref><xref ref-type="fig" rid="F3">, 27</xref><xref ref-type="fig" rid="F4">, 29</xref><xref ref-type="fig" rid="F4">, 31</xref><xref ref-type="fig" rid="F4">, 33</xref><xref ref-type="fig" rid="F6">, 35</xref><!--PageBreak--><!--PageBreak--><!--PageBreak--><!--PageBreak--><tp:nomenclature-citation-list><tp:nomenclature-citation><tp:taxon-name>
                <tp:taxon-name-part taxon-name-part-type="genus">Teinodactyla</tp:taxon-name-part> <tp:taxon-name-part taxon-name-part-type="species">undulatovittata</tp:taxon-name-part></tp:taxon-name><comment>Motschulsky, 1866: 417 [Sri Lanka, Lectotype (<abbrev xmlns:xlink="http://www.w3.org/1999/xlink" content-type="institution" xlink:title="Zoological Museum, Moscow State University, Moscow" xlink:type="simple">ZMUM</abbrev>)]–<xref ref-type="bibr" rid="B95">Wagner and Bieneck 2012</xref>: 214–215.</comment></tp:nomenclature-citation><tp:nomenclature-citation><tp:taxon-name>
                <tp:taxon-name-part taxon-name-part-type="genus">Longitarsus</tp:taxon-name-part> <tp:taxon-name-part taxon-name-part-type="species">undulatovittatus</tp:taxon-name-part></tp:taxon-name><comment>: <xref ref-type="bibr" rid="B15">Gemminger and Harold 1876</xref>: 3509–<xref ref-type="bibr" rid="B35">Maulik 1926</xref>: 361.</comment></tp:nomenclature-citation><tp:nomenclature-citation><tp:taxon-name>
                <tp:taxon-name-part taxon-name-part-type="genus">Monolepta</tp:taxon-name-part> <tp:taxon-name-part taxon-name-part-type="species">undulattovittata</tp:taxon-name-part></tp:taxon-name><comment>: <xref ref-type="bibr" rid="B51">Ogloblin 1930</xref>: 112.</comment></tp:nomenclature-citation><tp:nomenclature-citation><tp:taxon-name>
                <tp:taxon-name-part taxon-name-part-type="genus">Madurasia</tp:taxon-name-part> <tp:taxon-name-part taxon-name-part-type="species">obscurella</tp:taxon-name-part></tp:taxon-name><comment>Jacoby, 1886: 381 [“Madura, Madras Presidency”, Southern India– Lectotype (<abbrev xmlns:xlink="http://www.w3.org/1999/xlink" content-type="institution" xlink:title="Natural History Museum, London" xlink:type="simple">BMNH</abbrev>)]–<xref ref-type="bibr" rid="B36">Maulik 1936</xref>: 74–<xref ref-type="bibr" rid="B97">Wilcox 1973</xref>: 435–<xref ref-type="bibr" rid="B82">Takizawa 1987</xref>: 39–<xref ref-type="bibr" rid="B84">Takizawa and Kimoto 1990</xref>: 8–<xref ref-type="bibr" rid="B83">Takizawa 1990</xref>: 281–<xref ref-type="bibr" rid="B41">Mohamedsaid 1997</xref>: 5–<xref ref-type="bibr" rid="B37">Medvedev and Sprecher 1999</xref>: 310 (catalogue)–<xref ref-type="bibr" rid="B43">Mohamedsaid 2000</xref>: 370–<xref ref-type="bibr" rid="B28">Kimoto 2005</xref>: 58–<xref ref-type="bibr" rid="B2">Beenen 2010</xref>: 481–<xref ref-type="bibr" rid="B3">Bezděk 2012</xref>: 422, 424. <bold>New synonym.</bold></comment></tp:nomenclature-citation><tp:nomenclature-citation><tp:taxon-name>
                <tp:taxon-name-part taxon-name-part-type="genus">Neorudolphia</tp:taxon-name-part> <tp:taxon-name-part taxon-name-part-type="species">bedfordi</tp:taxon-name-part></tp:taxon-name><comment>Laboissière, 1926: 191 [Brit. Sudan, on <tp:taxon-name><tp:taxon-name-part taxon-name-part-type="genus">Cajanus</tp:taxon-name-part> <tp:taxon-name-part taxon-name-part-type="species">indicus</tp:taxon-name-part></tp:taxon-name>, Syntype (<named-content xmlns:xlink="http://www.w3.org/1999/xlink" content-type="dwc:institutional_code" xlink:type="simple">ZMUH</named-content>, Hamburg)]–<xref ref-type="bibr" rid="B1">Aslam 1972</xref>: 500 (synonymized with <tp:taxon-name><tp:taxon-name-part taxon-name-part-type="genus">Madurasia</tp:taxon-name-part> <tp:taxon-name-part taxon-name-part-type="species">obscurella</tp:taxon-name-part></tp:taxon-name> Jacoby)–<xref ref-type="bibr" rid="B97">Wilcox 1973</xref>: 435–<xref ref-type="bibr" rid="B96">Weidner 1976</xref>: 229.</comment></tp:nomenclature-citation></tp:nomenclature-citation-list></tp:nomenclature><tp:treatment-sec sec-type="description"><title>Description.</title><p>Body: length 2.0–3.0 mm; width 1.0–1.3 mm; 2.0–2.3 times longer than wide. General color pattern consistent but highly variable in intensity (Figs <xref ref-type="fig" rid="F1">1</xref>, <xref ref-type="fig" rid="F1">3</xref>, <xref ref-type="fig" rid="F1">5–7</xref>). Head dark brown to pale brown, often darker than pronotum. Basal antennomeres 3–6 pale straw brown, distal antennomeres becoming progressively darker. Pronotum more or less pale brown, generally paler than head. Background color of elytron paler than pronotum. Lateral margin of dark elytral stripe emarginate in anterior 1/3 and posterior 1/3; stripe broadening posteriorly, covering width of elytral apex. In some specimens, elytra darker laterally giving the impression of a pale, medially narrowed line on a dark elytron. Intensity of stripe’s darkness varies from pale straw brown (Fig. <xref ref-type="fig" rid="F1">1</xref>) to dark brown. In type of <italic><tp:taxon-name><tp:taxon-name-part taxon-name-part-type="genus">Madurasia</tp:taxon-name-part> <tp:taxon-name-part taxon-name-part-type="species">undulatovittata</tp:taxon-name-part></tp:taxon-name></italic>, elytral stripes are hardly visible (Fig. <xref ref-type="fig" rid="F1">1</xref>). In some specimens, widest region in middle of stripe extends to lateral elytral margin, thus dividing pale colored lateral area into anterior and posterior spots (Figs <xref ref-type="fig" rid="F1">6</xref>, <xref ref-type="fig" rid="F1">7</xref>). Ventral aspect (Fig. <xref ref-type="fig" rid="F1">4</xref>) generally paler than head. Metasternum slightly darker than pro– or mesosternum. Metepisternum darker than metasternum. Abdomen darker laterally and posteriorly in many specimens. In darkest specimens, ventral side dark brown to piceous. Legs pale brown, all femora nearly concolorous with abdominal ventrites; metafemora darker distally in some specimens. All tibiae paler than femora. Metatibia and first metatarsomere whitish in some specimens. Claw tarsomere and bilobed tarsomere often darker than preceding ones.</p><!--PageBreak--><p>Antenna (Fig. <xref ref-type="fig" rid="F2">9</xref>) reaches middle of elytron or a little beyond. Proportionate length of antennomeres 1–11: 1: 0.54–0.57 : 0.44–52 : 0.65–0.69 : 0.59: 0.66: 0.66–0.69: 0.62–0.75: 0.73–0.75: 0.69–0.72: 0.69–0.71: 0.81–0.91. Transverse diameter of eye 5.3–8.8 times width of orbit, 2.9–4.4 times width of interantennal space, 1.7–1.8 times width of antennal socket, 0.6 times distance between eyes. Pronotum (Fig. <xref ref-type="fig" rid="F2">14</xref>) 1.3 times wider than long, posterior 1.1 times wider than anterior.</p><p>Proportionate length of femur–tibia–tarsomeres 1–4 as follows: 1: 1.0–1.1 : 0.3 : 0.1–0.2 : 0.1–0.2 : 0.3 (foreleg); 1: 0.9–1.0 : 0.3 : 0.1–0.2 : 0.1–0.2 : 0.2–0.3 (midleg); 1: 1.1–1.2 : 0.4 : 0.1–0.2 : 0.1 : 0.2 (hindleg). Two visible apical tergites completely exposed in most females, particularly when killed in alcohol.</p><p>Posterior margin of apical ventrite in male (Fig. <xref ref-type="fig" rid="F3">23</xref>) indistinctly lobed medially. Receptacle of spermatheca 1.6 times wider than long (Fig. <xref ref-type="fig" rid="F4">29</xref>). Tignum not widened proximally (Fig. <xref ref-type="fig" rid="F4">33</xref>); membranous distal region widest medially.</p><p>Aedeagus in lateral view (Fig. <xref ref-type="fig" rid="F3">27</xref>) strongly curved after basal 1/2, acutely narrowed in proximal 1/3, with weakly curved apex. In ventral view (Fig. <xref ref-type="fig" rid="F3">25</xref>), widest in proximal 1/3, narrowing sharply towards apex in apical 1/3, lateral margin a little abruptly narrowed preapically. Ventral aspect of aedeagus depressed with a convex portion in middle.</p></tp:treatment-sec><tp:treatment-sec sec-type="material"><title>Material examined.</title><p>
            <bold>Types.</bold> <italic><tp:taxon-name><tp:taxon-name-part taxon-name-part-type="genus">Madurasia</tp:taxon-name-part> <tp:taxon-name-part taxon-name-part-type="species">undulatovittata</tp:taxon-name-part></tp:taxon-name></italic>: Lectotype ♀. “Teinodactila / undulato / vittata Motch / Ceylon”; “<tp:taxon-name><tp:taxon-name-part taxon-name-part-type="genus">Monolepta</tp:taxon-name-part></tp:taxon-name> / <tp:taxon-name><tp:taxon-name-part taxon-name-part-type="species">undulatovittata</tp:taxon-name-part></tp:taxon-name> Mots. / 1926 D. Ogloblin det.”; “LECTOTYPUS / des Döberl 2005” (<abbrev xmlns:xlink="http://www.w3.org/1999/xlink" content-type="institution" xlink:title="Zoological Museum, Moscow State University, Moscow" xlink:type="simple">ZMUM</abbrev>).</p><p>
            <italic><tp:taxon-name><tp:taxon-name-part taxon-name-part-type="genus">Madurasia</tp:taxon-name-part> <tp:taxon-name-part taxon-name-part-type="species">obscurella</tp:taxon-name-part></tp:taxon-name></italic>: Lectotype ♀. “Type” (rectangular red label); “Andrewes / Bequest. / B. M. 1922–221.”; “Madura”,“738” (3 in 738 is not legible as pierced by pin); “<tp:taxon-name><tp:taxon-name-part taxon-name-part-type="genus">Madurasia</tp:taxon-name-part> <tp:taxon-name-part taxon-name-part-type="species">obscurella</tp:taxon-name-part></tp:taxon-name> Jac. /Type”; “SYNTYPE” (white circular disc with sky blue margin); “Lectotype / <tp:taxon-name><tp:taxon-name-part taxon-name-part-type="genus">Madurasia</tp:taxon-name-part> <tp:taxon-name-part taxon-name-part-type="species">obscurella</tp:taxon-name-part></tp:taxon-name> Jacoby / des. K. D. Prathapan, 2015” (here designated, specimen on card, right antenna missing) (<abbrev xmlns:xlink="http://www.w3.org/1999/xlink" content-type="institution" xlink:title="Natural History Museum, London" xlink:type="simple">BMNH</abbrev>).</p><p>Paralectotype ♀. “Type / H. T.” (white circular disc with red border); “Madura”; “Jacoby Coll. 1909–28a.”; “<tp:taxon-name><tp:taxon-name-part taxon-name-part-type="genus">Madurasia</tp:taxon-name-part></tp:taxon-name> / <tp:taxon-name><tp:taxon-name-part taxon-name-part-type="species">obscurella</tp:taxon-name-part></tp:taxon-name> / Jac. Type” (Blue label); “SYNTYPE” (white circular disc with sky blue margin); “Paralectotype / <tp:taxon-name><tp:taxon-name-part taxon-name-part-type="genus">Madurasia</tp:taxon-name-part> <tp:taxon-name-part taxon-name-part-type="species">obscurella</tp:taxon-name-part></tp:taxon-name> Jacoby / des. K. D. Prathapan, 2015” (<abbrev xmlns:xlink="http://www.w3.org/1999/xlink" content-type="institution" xlink:title="Natural History Museum, London" xlink:type="simple">BMNH</abbrev>).</p></tp:treatment-sec><tp:treatment-sec sec-type="type material"><title>Non-type material.</title><p>
            <bold>AFRICA: Sudan</bold>: ♀ British Sudan, S. R. J. Madani, 22.ix.1923, H. M. Bedford, feeding on ‘adis’ (illegible) sudani leaves / Blue Nile A 3024 / Pres by Imp. Bur. Ent. Brit. Mus. 1925–228 / standing as Neorudolfia (sic) <tp:taxon-name><tp:taxon-name-part taxon-name-part-type="species">bedfordi</tp:taxon-name-part></tp:taxon-name>; 1 unsexed R. F. Wadmedanai J. W. Cowland 21/9/32 Shotholing seedlings of <tp:taxon-name><tp:taxon-name-part taxon-name-part-type="genus">Phaseolus</tp:taxon-name-part> <tp:taxon-name-part taxon-name-part-type="species">mungo</tp:taxon-name-part></tp:taxon-name> / Ent. Coll. C 12147 / AFRICA 250,000 55–G Map / Pres. by Imp. Inst. Ent. BM 1933–415 / Standing as <tp:taxon-name><tp:taxon-name-part taxon-name-part-type="genus">Neorudolphia</tp:taxon-name-part> <tp:taxon-name-part taxon-name-part-type="species">bedfordi</tp:taxon-name-part></tp:taxon-name> / SUDAN Govt.; 1 unsexed Blue Nile 5429 / Aenk H. H. &amp; D. King 26.5.13 On boot / Pres. by Imp. Bur. Ent. Brit. Mus. 1927–103 / <tp:taxon-name><tp:taxon-name-part taxon-name-part-type="genus">Neorudolphia</tp:taxon-name-part> <tp:taxon-name-part taxon-name-part-type="species">bedfordi</tp:taxon-name-part></tp:taxon-name> V. Laboissière–Dèt. (all <abbrev xmlns:xlink="http://www.w3.org/1999/xlink" content-type="institution" xlink:title="Natural History Museum, London" xlink:type="simple">BMNH</abbrev>).</p><p>
            <bold>ASIA: Bangladesh</bold>: ♀ (India) Dacca, 2.vi.1945, D. Leston; ♀ (India) Dacca, 10.v.1945, D. Leston (both <abbrev xmlns:xlink="http://www.w3.org/1999/xlink" content-type="institution" xlink:title="Natural History Museum, London" xlink:type="simple">BMNH</abbrev>); <bold>India</bold>: <italic>Andhra Pradesh</italic>: 3 unsexed Vizagapatnam Dist., Chipurupalli, B.M. 1924–7; <italic>Gujarat</italic>: 2♀ Baruch, 10.xii.1987, Pigeon pea, CIE A19617; Navasari, 15.iii.1992, Assoc with cowpea, IIE 22432, <tp:taxon-name><tp:taxon-name-part taxon-name-part-type="genus">Madurasia</tp:taxon-name-part> <tp:taxon-name-part taxon-name-part-type="species">obscurella</tp:taxon-name-part></tp:taxon-name> Jac det. M. L. Cox 1992 (all <abbrev xmlns:xlink="http://www.w3.org/1999/xlink" content-type="institution" xlink:title="Natural History Museum, London" xlink:type="simple">BMNH</abbrev>); <italic><tp:taxon-name><tp:taxon-name-part taxon-name-part-type="genus">Karnataka</tp:taxon-name-part></tp:taxon-name></italic>: 1 macerated specimen Belgaum, 1–2.viii. 2008, at light, K. Swamy; 2♀, 1♂ Chikkaballapur, <named-content xmlns:xlink="http://www.w3.org/1999/xlink" content-type="dwc:verbatimCoordinates" xlink:type="simple"><named-content content-type="geo-json" specific-use="{&#34;type&#34;:&#34;Point&#34;,&#34;coordinates&#34;:[7.72,13.43]}" xlink:type="simple">13°25'48"N, <!--PageBreak-->7°43'12"E</named-content></named-content> 694 mt., 29.viii.2010, Nirmala P., at light (all <named-content xmlns:xlink="http://www.w3.org/1999/xlink" content-type="dwc:institutional_code" xlink:type="simple">UASB</named-content>); <italic><tp:taxon-name><tp:taxon-name-part taxon-name-part-type="genus">Kerala</tp:taxon-name-part></tp:taxon-name></italic>: 7♂, 2 ♀ Vellayani, <named-content xmlns:xlink="http://www.w3.org/1999/xlink" content-type="dwc:verbatimCoordinates" xlink:type="simple"><named-content content-type="geo-json" specific-use="{&#34;type&#34;:&#34;Point&#34;,&#34;coordinates&#34;:[76.985639,8.429861]}" xlink:type="simple">N 08°25'47.5"E, 76°59'8.3"</named-content></named-content>, 21.vii.2015, 18 m, Prathapan KD; 19 ♀ , same data except for the date 5.vii. 2015 and ex Green gram (<abbrev xmlns:xlink="http://www.w3.org/1999/xlink" content-type="institution" xlink:title="National Bureau of Agricultural Insect Resources, Bangalore" xlink:type="simple">NBAIR</abbrev>, <abbrev xmlns:xlink="http://www.w3.org/1999/xlink" content-type="institution" xlink:title="Personal collection of Jan Bezděk, Czech Republic" xlink:type="simple">JBC</abbrev>, <named-content xmlns:xlink="http://www.w3.org/1999/xlink" content-type="dwc:institutional_code" xlink:type="simple">INPC</named-content>, <abbrev xmlns:xlink="http://www.w3.org/1999/xlink" content-type="institution" xlink:title="Natural History Museum, London" xlink:type="simple">BMNH</abbrev>); <italic>Maharashtra</italic>: 3♀ Bandra, Jayakumar, 1905–152; 2 unsexed Bombay (Mumbai), 79.15 ; 1♀ Bombay, G. Bryant, 1919–147; 1 unsexed, Poona (Pune), 27.viii.1944, D. Leston, BM 1946–365; 1♀ 21.x.1944, D. Leston, BM 1945–86 (all <abbrev xmlns:xlink="http://www.w3.org/1999/xlink" content-type="institution" xlink:title="Natural History Museum, London" xlink:type="simple">BMNH</abbrev>); <italic><tp:taxon-name><tp:taxon-name-part taxon-name-part-type="genus">Meghalaya</tp:taxon-name-part></tp:taxon-name></italic>: 1♂, 1 ♀ SW of Cherapunjee, <named-content xmlns:xlink="http://www.w3.org/1999/xlink" content-type="dwc:verbatimCoordinates" xlink:type="simple"><named-content content-type="geo-json" specific-use="{&#34;type&#34;:&#34;Point&#34;,&#34;coordinates&#34;:[91.666667,23.220833]}" xlink:type="simple">23°13'15"N/ 91°40'E</named-content></named-content>, 500–900 m, 11–12.v.2004, R. Businsky (all <abbrev xmlns:xlink="http://www.w3.org/1999/xlink" content-type="institution" xlink:title="Personal collection of Jan Bezděk, Czech Republic" xlink:type="simple">JBC</abbrev>); <italic>New Delhi</italic>: 4♀, 6 unsexed 21.viii.1968, on cowpea, <tp:taxon-name><tp:taxon-name-part taxon-name-part-type="genus">Phaseolus</tp:taxon-name-part></tp:taxon-name> and urd (all <abbrev xmlns:xlink="http://www.w3.org/1999/xlink" content-type="institution" xlink:title="Natural History Museum, London" xlink:type="simple">BMNH</abbrev>); <italic>Rajasthan</italic>: 1♀Jodhpur <named-content xmlns:xlink="http://www.w3.org/1999/xlink" content-type="dwc:verbatimCoordinates" xlink:type="simple"><named-content content-type="geo-json" specific-use="{&#34;type&#34;:&#34;Point&#34;,&#34;coordinates&#34;:[73.044167,26.351278]}" xlink:type="simple">N 26°21'4.6"E, 73°2'39"</named-content></named-content>5.VIII.2015 255 m, Prathapan K. D. (<abbrev xmlns:xlink="http://www.w3.org/1999/xlink" content-type="institution" xlink:title="Travancore Insect Collection, Kerala Agricultural University, Vellayani" xlink:type="simple">KAU</abbrev>); 10 unsexed Banswara 24.ix.2015, S. Ramesh Babu (<abbrev xmlns:xlink="http://www.w3.org/1999/xlink" content-type="institution" xlink:title="Travancore Insect Collection, Kerala Agricultural University, Vellayani" xlink:type="simple">KAU</abbrev>); <italic>Uttar Pradesh</italic>: Saharanpur Div., Siwalik Hills, 8.iv.1928, H. G. Champion, B.M. 1928–518 (<abbrev xmlns:xlink="http://www.w3.org/1999/xlink" content-type="institution" xlink:title="Natural History Museum, London" xlink:type="simple">BMNH</abbrev>); <italic>Uttarakhand</italic>: 1 ♀ Dehra Dun, 8.ix.’16, H. G.Champion, BM. 1953– 156; 1 ♀ Ranikhet, 6–8. ’16, H. G.Champion, BM. 1953–156 (both <abbrev xmlns:xlink="http://www.w3.org/1999/xlink" content-type="institution" xlink:title="Natural History Museum, London" xlink:type="simple">BMNH</abbrev>); <italic>West Bengal</italic>: 2 unsexed Sarda, H. G. Champion, B.M. 1953–156; 2 unsexed Sunderbans, H. G. Champion, B.M. 1953–156 (all <abbrev xmlns:xlink="http://www.w3.org/1999/xlink" content-type="institution" xlink:title="Natural History Museum, London" xlink:type="simple">BMNH</abbrev>); <bold>Sri Lanka</bold>: 2 unsexed, 1♀ Girandurukotte no. 68, 16.xii.86 on cowpea, CIE A18795; 2♀ Maha Illupallama, 1976, R. W. Fellowes, R. W. Fellowes, on <tp:taxon-name><tp:taxon-name-part taxon-name-part-type="genus">Glycine</tp:taxon-name-part></tp:taxon-name> &amp; <tp:taxon-name><tp:taxon-name-part taxon-name-part-type="genus">Vigna</tp:taxon-name-part></tp:taxon-name>, CIE A9047 (all <abbrev xmlns:xlink="http://www.w3.org/1999/xlink" content-type="institution" xlink:title="Natural History Museum, London" xlink:type="simple">BMNH</abbrev>); <bold>Yemen</bold>: 2 ♀ Al Hudaydah gov., Jabal Bura Valley forest N. P., (stream valley), 240–350 m, 15°52.4–5'N, 43°24.6–25.2'E, J. Bezdӗk, 4.xi.2010; 1♂, 2♀ Socotra Island, wadi Ayhaft, <named-content xmlns:xlink="http://www.w3.org/1999/xlink" content-type="dwc:verbatimCoordinates" xlink:type="simple"><named-content content-type="geo-json" specific-use="{&#34;type&#34;:&#34;Point&#34;,&#34;coordinates&#34;:[53.981667,12.608333]}" xlink:type="simple">12°36.5'N, 53°58.9'E</named-content></named-content>, 200 m, J. Bezdӗk, 7–8.xi.2010 (all <abbrev xmlns:xlink="http://www.w3.org/1999/xlink" content-type="institution" xlink:title="Personal collection of Jan Bezděk, Czech Republic" xlink:type="simple">JBC</abbrev>).</p></tp:treatment-sec><tp:treatment-sec sec-type="distribution"><title>Distribution.</title><p>Africa (Sudan); Asia (Bangladesh, India [Andhra Pradesh, Bihar, Gujarat, Haryana, <tp:taxon-name><tp:taxon-name-part taxon-name-part-type="genus">Karnataka</tp:taxon-name-part></tp:taxon-name>, <tp:taxon-name><tp:taxon-name-part taxon-name-part-type="genus">Kerala</tp:taxon-name-part></tp:taxon-name>, Madhya Pradesh, Maharashtra, <tp:taxon-name><tp:taxon-name-part taxon-name-part-type="genus">Meghalaya</tp:taxon-name-part></tp:taxon-name>, New Delhi, Orissa, Punjab, Rajasthan, Tamil Nadu, Uttar Pradesh, Uttarakhand, West Bengal], Nepal, Sri Lanka, Yemen) (Fig. <xref ref-type="fig" rid="F6">35</xref>).</p><fig id="F6" position="float" orientation="portrait"><label>Figure 35.</label><caption><p>Distribution of <italic><tp:taxon-name><tp:taxon-name-part taxon-name-part-type="genus">Madurasia</tp:taxon-name-part> <tp:taxon-name-part taxon-name-part-type="species">undulatovittata</tp:taxon-name-part></tp:taxon-name></italic> (Motschulsky) in the Afrotropical and Oriental regions (red triangles = literature records).</p></caption><graphic xmlns:xlink="http://www.w3.org/1999/xlink" xlink:href="zookeys-597-057-g006.jpg" position="float" orientation="portrait" xlink:type="simple" id="oo_91884.jpg"/></fig></tp:treatment-sec><tp:treatment-sec sec-type="remarks"><title>Remarks.</title><p>
            <italic><tp:taxon-name><tp:taxon-name-part taxon-name-part-type="genus">Madurasia</tp:taxon-name-part> <tp:taxon-name-part taxon-name-part-type="species">undulatovittata</tp:taxon-name-part></tp:taxon-name></italic> and <italic><tp:taxon-name><tp:taxon-name-part taxon-name-part-type="genus">Madurasia</tp:taxon-name-part> <tp:taxon-name-part taxon-name-part-type="species">andamanica</tp:taxon-name-part></tp:taxon-name></italic> sp. n. are very similar. However, they can be separated as follows: eight labral setae present in <italic><tp:taxon-name><tp:taxon-name-part taxon-name-part-type="genus">Madurasia</tp:taxon-name-part> <tp:taxon-name-part taxon-name-part-type="species">andamanica</tp:taxon-name-part></tp:taxon-name></italic> sp. n. (only six labral setae visible in <italic><tp:taxon-name><tp:taxon-name-part taxon-name-part-type="genus">Madurasia</tp:taxon-name-part> <tp:taxon-name-part taxon-name-part-type="species">undulatovittata</tp:taxon-name-part></tp:taxon-name></italic>, though eight pores are present); elytral stripes are highly variable in <italic><tp:taxon-name><tp:taxon-name-part taxon-name-part-type="genus">Madurasia</tp:taxon-name-part> <tp:taxon-name-part taxon-name-part-type="species">undulatovittata</tp:taxon-name-part></tp:taxon-name></italic>, even in specimens from the same locality, collected during the same season and on the same host. The elytral pattern in <italic><tp:taxon-name><tp:taxon-name-part taxon-name-part-type="genus">Madurasia</tp:taxon-name-part> <tp:taxon-name-part taxon-name-part-type="species">andamanica</tp:taxon-name-part></tp:taxon-name></italic> sp. n. is rather consistent. The stripe in <italic><tp:taxon-name><tp:taxon-name-part taxon-name-part-type="genus">Madurasia</tp:taxon-name-part> <tp:taxon-name-part taxon-name-part-type="species">undulatovittata</tp:taxon-name-part></tp:taxon-name></italic> is wider apically in specimens where it is well defined, while in <italic><tp:taxon-name><tp:taxon-name-part taxon-name-part-type="genus">Madurasia</tp:taxon-name-part> <tp:taxon-name-part taxon-name-part-type="species">andamanica</tp:taxon-name-part></tp:taxon-name></italic> sp. n., it is narrowed apically. In <italic><tp:taxon-name><tp:taxon-name-part taxon-name-part-type="genus">Madurasia</tp:taxon-name-part> <tp:taxon-name-part taxon-name-part-type="species">andamanica</tp:taxon-name-part></tp:taxon-name></italic> sp. n., the stripe is distinct and well defined against the pale background color. <xref ref-type="bibr" rid="B87">Verma (1995)</xref> recorded variation in elytral color pattern. Lobe in the middle of the posterior margin of the apical abdominal ventrite in males distinct in <italic><tp:taxon-name><tp:taxon-name-part taxon-name-part-type="genus">Madurasia</tp:taxon-name-part> <tp:taxon-name-part taxon-name-part-type="species">andamanica</tp:taxon-name-part></tp:taxon-name></italic> sp. n., but poorly distinguishable in <italic><tp:taxon-name><tp:taxon-name-part taxon-name-part-type="genus">Madurasia</tp:taxon-name-part> <tp:taxon-name-part taxon-name-part-type="species">undulatovittata</tp:taxon-name-part></tp:taxon-name></italic>. The two species can easily be separated by the structure of the aedeagus. In lateral view, the apex of aedeagus of <italic><tp:taxon-name><tp:taxon-name-part taxon-name-part-type="genus">Madurasia</tp:taxon-name-part> <tp:taxon-name-part taxon-name-part-type="species">andamanica</tp:taxon-name-part></tp:taxon-name></italic> sp. n. is curved and pointed, like the beak of a parrot (Fig. <xref ref-type="fig" rid="F3">26</xref>), while the same in <italic><tp:taxon-name><tp:taxon-name-part taxon-name-part-type="genus">Madurasia</tp:taxon-name-part> <tp:taxon-name-part taxon-name-part-type="species">undulatovittata</tp:taxon-name-part></tp:taxon-name></italic> is narrowly rounded, and smoothly curved in apical 1/3 (Fig. <xref ref-type="fig" rid="F3">27</xref>). The sharply raised ridge on the ventral aspect of the aedeagus in <italic><tp:taxon-name><tp:taxon-name-part taxon-name-part-type="genus">Madurasia</tp:taxon-name-part> <tp:taxon-name-part taxon-name-part-type="species">andamanica</tp:taxon-name-part></tp:taxon-name></italic> sp. n. (Fig. <xref ref-type="fig" rid="F3">24</xref>) is characteristic, however, this ridge is absent in <italic><tp:taxon-name><tp:taxon-name-part taxon-name-part-type="genus">Madurasia</tp:taxon-name-part> <tp:taxon-name-part taxon-name-part-type="species">undulatovittata</tp:taxon-name-part></tp:taxon-name></italic> (Fig. <xref ref-type="fig" rid="F3">25</xref>). <italic><tp:taxon-name><tp:taxon-name-part taxon-name-part-type="genus">Madurasia</tp:taxon-name-part> <tp:taxon-name-part taxon-name-part-type="species">andamanica</tp:taxon-name-part></tp:taxon-name></italic> sp. n. is confined to the Andaman Islands and reported to feed on pigeon pea, while <italic><tp:taxon-name><tp:taxon-name-part taxon-name-part-type="genus">Madurasia</tp:taxon-name-part> <tp:taxon-name-part taxon-name-part-type="species">undulatovittata</tp:taxon-name-part></tp:taxon-name></italic> is <!--PageBreak-->transcontinental in distribution and a significant pest of a number of species of pulses in southern Asia and Africa (Sudan).</p><p>A photograph of the labels provided by Wagner &amp; Bieneck (Fig. 38a in <xref ref-type="bibr" rid="B95">Wagner and Bieneck 2012</xref>) shows three labels, two of which show different information for <italic><tp:taxon-name><tp:taxon-name-part taxon-name-part-type="genus">Madurasia</tp:taxon-name-part> <tp:taxon-name-part taxon-name-part-type="species">undulatovittata</tp:taxon-name-part></tp:taxon-name></italic> (Fig. <xref ref-type="fig" rid="F1">2</xref>). Labels currently on the specimen indicate that M. Döberl designated the lectotype in 2005. However, no publication by Döberl could be traced in which this specimen is mentioned. According to <xref ref-type="bibr" rid="B95">Wagner and Bieneck (2012)</xref>, the lectotype was designated by Wagner, and they provide photographs of both the lectotype and its labels. The photograph (Fig. 38b) in <xref ref-type="bibr" rid="B95">Wagner and Bieneck (2012)</xref>, confirms that the specimen examined by me is the one designated as lectotype by Wagner (Fig. <xref ref-type="fig" rid="F1">1</xref>). Moreover, <xref ref-type="bibr" rid="B95">Wagner and Bieneck (2012)</xref> also mention that the only other specimen, a paralectotype in Motschulsky’s collection, is a male from which the aedeagus has been dissected and subsequently lost. Dr Wagner’s lectotype designation stands valid as that alone is published (<xref ref-type="bibr" rid="B95">Wagner and Bieneck 2012</xref>). Dr Döberl designated the same specimen as lectotype in 2005 as there was a long gap of nearly a decade between the lectotype designation by Dr Wagner and the publication of the same in <xref ref-type="bibr" rid="B95">Wagner and Bieneck 2012</xref> (T. Wagner and M. Döberl, pers. comm., 2016). The specimen collected by Bedford on 22.ix.1923, identified as <italic><tp:taxon-name><tp:taxon-name-part taxon-name-part-type="genus">Neorudolphia</tp:taxon-name-part> <tp:taxon-name-part taxon-name-part-type="species">bedfordi</tp:taxon-name-part></tp:taxon-name></italic> by Laboissière from the <abbrev xmlns:xlink="http://www.w3.org/1999/xlink" content-type="institution" xlink:title="Natural History Museum, London" xlink:type="simple">BMNH</abbrev>, probably belongs to the type series of <italic><tp:taxon-name><tp:taxon-name-part taxon-name-part-type="genus">Neorudolphia</tp:taxon-name-part> <tp:taxon-name-part taxon-name-part-type="species">bedfordi</tp:taxon-name-part></tp:taxon-name></italic>. The lectotype for <italic><tp:taxon-name><tp:taxon-name-part taxon-name-part-type="genus">Madurasia</tp:taxon-name-part> <tp:taxon-name-part taxon-name-part-type="species">obscurella</tp:taxon-name-part></tp:taxon-name></italic> is here designated, to have a unique name bearer and standard for its application.</p></tp:treatment-sec><tp:treatment-sec sec-type="host"><title>Host plants.</title><p>
            <tp:taxon-name><tp:taxon-name-part taxon-name-part-type="family">Fabaceae</tp:taxon-name-part></tp:taxon-name>: <italic><tp:taxon-name><tp:taxon-name-part taxon-name-part-type="genus">Cajanus</tp:taxon-name-part> <tp:taxon-name-part taxon-name-part-type="species">cajan</tp:taxon-name-part></tp:taxon-name></italic> (L.) Millsp. (red gram or pigeon pea); <italic><tp:taxon-name><tp:taxon-name-part taxon-name-part-type="genus">Glycine</tp:taxon-name-part> <tp:taxon-name-part taxon-name-part-type="species">max</tp:taxon-name-part></tp:taxon-name></italic> (L.) Merr. (soybean); <italic><tp:taxon-name><tp:taxon-name-part taxon-name-part-type="genus">Lablab</tp:taxon-name-part> <tp:taxon-name-part taxon-name-part-type="species">purpureus</tp:taxon-name-part></tp:taxon-name></italic> (L.) Sweet (= <italic><tp:taxon-name><tp:taxon-name-part taxon-name-part-type="genus">Dolichos</tp:taxon-name-part> <tp:taxon-name-part taxon-name-part-type="species">lablab</tp:taxon-name-part></tp:taxon-name></italic> L.) (<tp:taxon-name><tp:taxon-name-part taxon-name-part-type="species">lablab</tp:taxon-name-part></tp:taxon-name> bean); <italic><tp:taxon-name><tp:taxon-name-part taxon-name-part-type="genus">Vigna</tp:taxon-name-part> <tp:taxon-name-part taxon-name-part-type="species">aconitifolia</tp:taxon-name-part></tp:taxon-name></italic> (Jacq.) Marechal (moth bean); <italic><tp:taxon-name><tp:taxon-name-part taxon-name-part-type="genus">Vigna</tp:taxon-name-part> <tp:taxon-name-part taxon-name-part-type="species">mungo</tp:taxon-name-part></tp:taxon-name></italic> (L.) Hepper (= <italic><tp:taxon-name><tp:taxon-name-part taxon-name-part-type="genus">Phaseolus</tp:taxon-name-part> <tp:taxon-name-part taxon-name-part-type="species">mungo</tp:taxon-name-part></tp:taxon-name></italic> L. = <italic><tp:taxon-name><tp:taxon-name-part taxon-name-part-type="genus">Phaseolus</tp:taxon-name-part> <tp:taxon-name-part taxon-name-part-type="species">radiatus</tp:taxon-name-part></tp:taxon-name></italic> Roxb. non L.) (black gram); <italic><tp:taxon-name><tp:taxon-name-part taxon-name-part-type="genus">Vigna</tp:taxon-name-part> <tp:taxon-name-part taxon-name-part-type="species">radiata</tp:taxon-name-part></tp:taxon-name></italic> (L.) R. Wilczek (= <italic><tp:taxon-name><tp:taxon-name-part taxon-name-part-type="genus">Phaseolus</tp:taxon-name-part> <tp:taxon-name-part taxon-name-part-type="species">aureus</tp:taxon-name-part></tp:taxon-name></italic> Roxb. = <italic><tp:taxon-name><tp:taxon-name-part taxon-name-part-type="genus">Phaseolus</tp:taxon-name-part> <tp:taxon-name-part taxon-name-part-type="species">radiatus</tp:taxon-name-part></tp:taxon-name></italic> L.) (green gram or moong); <tp:taxon-name><tp:taxon-name-part taxon-name-part-type="genus">Vigna</tp:taxon-name-part> <tp:taxon-name-part taxon-name-part-type="species">radiata</tp:taxon-name-part> <tp:taxon-name-part taxon-name-part-type="basionym-authority">(L.)</tp:taxon-name-part> <tp:taxon-name-part taxon-name-part-type="authority">Wilczek</tp:taxon-name-part> <tp:taxon-name-part taxon-name-part-type="infraspecific-rank">var.</tp:taxon-name-part> <tp:taxon-name-part taxon-name-part-type="variety">sublobata</tp:taxon-name-part></tp:taxon-name> (Roxb.) (= <italic><tp:taxon-name><tp:taxon-name-part taxon-name-part-type="genus">Phaseolus</tp:taxon-name-part> <tp:taxon-name-part taxon-name-part-type="species">sublobatus</tp:taxon-name-part></tp:taxon-name></italic> Roxb.); <italic><tp:taxon-name><tp:taxon-name-part taxon-name-part-type="genus">Vigna</tp:taxon-name-part> <tp:taxon-name-part taxon-name-part-type="species">umbellata</tp:taxon-name-part></tp:taxon-name></italic> (Thunb.) Ohwi &amp; Ohashi (rice bean) and <italic><tp:taxon-name><tp:taxon-name-part taxon-name-part-type="genus">Vigna</tp:taxon-name-part> <tp:taxon-name-part taxon-name-part-type="species">unguiculata</tp:taxon-name-part></tp:taxon-name></italic> (L.) Walp. (= <italic><tp:taxon-name><tp:taxon-name-part taxon-name-part-type="genus">Vigna</tp:taxon-name-part> <tp:taxon-name-part taxon-name-part-type="species">sinensis</tp:taxon-name-part></tp:taxon-name></italic> (L.) Savi ex Hausskn.) (cowpea).</p></tp:treatment-sec><tp:treatment-sec sec-type="biology"><title>Biology and management.</title><p>Information on the host plants and biology of <italic><tp:taxon-name><tp:taxon-name-part taxon-name-part-type="genus">Madurasia</tp:taxon-name-part> <tp:taxon-name-part taxon-name-part-type="species">undulatovittata</tp:taxon-name-part></tp:taxon-name></italic> was generated by agricultural entomologists in India, under the name <italic><tp:taxon-name><tp:taxon-name-part taxon-name-part-type="genus">Madurasia</tp:taxon-name-part> <tp:taxon-name-part taxon-name-part-type="species">obscurella</tp:taxon-name-part></tp:taxon-name></italic>, where it is a widely distributed pest of legume crops across many agro climatic zones. The first record of this species as a pest of pulses is that by <xref ref-type="bibr" rid="B39">Menon and Saxena (1970)</xref>. According to <xref ref-type="bibr" rid="B47">Naresh and Thakkur (1972)</xref>, it was reported as a major pest of black gram by Naresh and Nene in 1968. However, there is no mention of this leaf beetle in <xref ref-type="bibr" rid="B46">Naresh and Nene (1968)</xref>. <xref ref-type="bibr" rid="B69">Saxena et al. (1971)</xref> described it as a pest of cowpea, green gram or moong and black gram or urd, indicating that it made holes in the leaf lamina. Other recorded host plants include <italic><tp:taxon-name><tp:taxon-name-part taxon-name-part-type="genus">Glycine</tp:taxon-name-part></tp:taxon-name></italic> (<xref ref-type="bibr" rid="B4">CAB International <named-content xmlns:xlink="http://www.w3.org/1999/xlink" xlink:type="simple" content-type="institution" xlink:href="http://grbio.org/institution/institute-entomology"><named-content xlink:type="simple" content-type="institution" xlink:href="http://grbio.org/institution/institute-entomology-0">Institute of Entomology</named-content></named-content> 1990</xref>), moth bean (<xref ref-type="bibr" rid="B55">Pareek et al. 1983</xref>), <tp:taxon-name><tp:taxon-name-part taxon-name-part-type="species">lablab</tp:taxon-name-part></tp:taxon-name> bean (<xref ref-type="bibr" rid="B19">Gupta and Singh 1984a</xref>, <xref ref-type="bibr" rid="B20">b</xref>), pigeon pea (<xref ref-type="bibr" rid="B68">Saxena 1977</xref>, <xref ref-type="bibr" rid="B40">Mishra and Saxena 1983</xref>), rice bean (<xref ref-type="bibr" rid="B66">Satyanarayana et al. 1995a</xref>, <xref ref-type="bibr" rid="B67">b</xref>) and <tp:taxon-name><tp:taxon-name-part taxon-name-part-type="genus">Vigna</tp:taxon-name-part> <tp:taxon-name-part taxon-name-part-type="species">radiata</tp:taxon-name-part> <tp:taxon-name-part taxon-name-part-type="basionym-authority">(L.)</tp:taxon-name-part> <tp:taxon-name-part taxon-name-part-type="authority">Wilczek</tp:taxon-name-part> <tp:taxon-name-part taxon-name-part-type="infraspecific-rank">var.</tp:taxon-name-part> <tp:taxon-name-part taxon-name-part-type="variety">sublobata</tp:taxon-name-part></tp:taxon-name> (Roxb.) (=<italic><tp:taxon-name><tp:taxon-name-part taxon-name-part-type="genus">Phaseolus</tp:taxon-name-part> <tp:taxon-name-part taxon-name-part-type="species">sublobatus</tp:taxon-name-part></tp:taxon-name></italic> Roxb.) (<xref ref-type="bibr" rid="B26">Kalaichelvan and Verma 2005</xref>).</p><!--PageBreak--><p>
            <xref ref-type="bibr" rid="B19">Gupta and Singh (1984a</xref>, <xref ref-type="bibr" rid="B20">b</xref>) provided the first account of its life cycle. They recorded the total life cycle as varying between 32 and 44 days and that it completes two generations a year on green gram. A second, more detailed study of the life history was reported by <xref ref-type="bibr" rid="B52">Oza et al. (1996)</xref> on cowpea. Eggs were laid singly on soil near the root zone of the plant. The total duration of the life cycle, from egg to death of adult, varied between 35 and 48 days in males and 43 to 58 days in females.</p><p>The growth of plants is retarded by severe foliage injury, especially in young plants (<xref ref-type="bibr" rid="B80">Srivastava and Singh 1976</xref>). Leaf damage on green gram in summer and rainy season crops ranged between 5–10% and 15–50% respectively (<xref ref-type="bibr" rid="B76">Sinha et al. 1985</xref>). Larvae are soil dwelling and feed on root hairs (<xref ref-type="bibr" rid="B80">Srivastava and Singh 1976</xref>; <xref ref-type="bibr" rid="B18">Gupta and Singh 1981</xref>). <xref ref-type="bibr" rid="B50">Odak and Thakur (1978)</xref> reported larval feeding on the root nodules. <xref ref-type="bibr" rid="B16">Gowda and Kaul (1982)</xref> recorded adult feeding on leaves, buds and flowers. <xref ref-type="bibr" rid="B17">Gowda et al. (2006)</xref> also observed feeding damage by adults on the buds and flowers of pigeon pea. <xref ref-type="bibr" rid="B60">Reddy and Varma (1986)</xref> established transmission of southern bean mosaic virus in cowpea by <italic><tp:taxon-name><tp:taxon-name-part taxon-name-part-type="genus">Madurasia</tp:taxon-name-part> <tp:taxon-name-part taxon-name-part-type="species">undulatovittata</tp:taxon-name-part></tp:taxon-name></italic>. The success in transmission varied from 25 to 43%.</p><p>The extent of damage on black gram, green gram and cowpea was 20–60% (<xref ref-type="bibr" rid="B80">Srivastava and Singh 1976</xref>). This is a common pest of mung bean in the first crop season <!--PageBreak-->(<italic>kharif</italic>) in India, coinciding with the southwest monsoon (June to October) (<xref ref-type="bibr" rid="B85">Tiwari 1978</xref>). <xref ref-type="bibr" rid="B72">Singh and Gupta (1982)</xref> estimated damage to the leaves of green gram and black gram. Infestation was more pronounced in black gram than in green gram. Infestation starts when the plants are in the two leaf-stage and the insects remain active until flowering (<xref ref-type="bibr" rid="B9">Dhuri and Singh 1983</xref>, <xref ref-type="bibr" rid="B49">Nayak et al. 2005</xref>).</p><p>In Haryana, <xref ref-type="bibr" rid="B98">Yadav and Yadav (1983)</xref> recorded it from cowpea and <xref ref-type="bibr" rid="B45">Mrig and Singh (1985)</xref> observed maximum damage on <italic><tp:taxon-name><tp:taxon-name-part taxon-name-part-type="genus">Dolichos</tp:taxon-name-part> <tp:taxon-name-part taxon-name-part-type="species">lablab</tp:taxon-name-part></tp:taxon-name></italic> during the third week of September, with the pest disappearing after the first week of November. <xref ref-type="bibr" rid="B11">Feleiro and Singh (1985)</xref> carried out yield–infestation studies to fix the critical stages of crops requiring protection. They observed that infestation in summer resulted in heavy yield losses, while the pest attack during the rainy season had no significant effect on yield.</p><p>
            <xref ref-type="bibr" rid="B33">Lal (1985)</xref> reviewed information on the biology and control of insect pests of mung bean, including <italic><tp:taxon-name><tp:taxon-name-part taxon-name-part-type="genus">Madurasia</tp:taxon-name-part> <tp:taxon-name-part taxon-name-part-type="species">undulatovittata</tp:taxon-name-part></tp:taxon-name></italic>, in India.</p><p>According to <xref ref-type="bibr" rid="B12">Faleiro et al. (1986)</xref>, <italic><tp:taxon-name><tp:taxon-name-part taxon-name-part-type="genus">Madurasia</tp:taxon-name-part> <tp:taxon-name-part taxon-name-part-type="species">undulatovittata</tp:taxon-name-part></tp:taxon-name></italic> is a sporadic, but major pest of cowpea. A peak population of 10.0–10.25 beetles/10 plants in summer and 29.50–30.25 beetles/10 plants in the rainy season were recorded by <xref ref-type="bibr" rid="B21">Gupta and Singh (1993)</xref> in green gram. <xref ref-type="bibr" rid="B63">Sahoo and Patnaik (1994)</xref> recorded the incidence of insect pests in green and black gram, and their seasonal activity and the extent of damage in Orissa. <italic><tp:taxon-name><tp:taxon-name-part taxon-name-part-type="genus">Madurasia</tp:taxon-name-part> <tp:taxon-name-part taxon-name-part-type="species">undulatovittata</tp:taxon-name-part></tp:taxon-name></italic> was severe on both the crops in the seedling and vegetative stages, and was the first pest to appear at seedling stage on rice bean, continuing to occur until flowering (<xref ref-type="bibr" rid="B67">Satyanarayana et al. 1995b</xref>). <xref ref-type="bibr" rid="B13">Ganapathy and Durairaj (1995)</xref> reported it as an important pest on black gram and green gram in drought prone Pudukottai District, Tamil Nadu. There was more damage in black gram (9.78%) than in green gram (1.45%). However, there are also reports of <italic><tp:taxon-name><tp:taxon-name-part taxon-name-part-type="genus">Madurasia</tp:taxon-name-part> <tp:taxon-name-part taxon-name-part-type="species">undulatovittata</tp:taxon-name-part></tp:taxon-name></italic> only being a minor pest (<xref ref-type="bibr" rid="B8">Devesthali and Joshi 1994</xref>, <xref ref-type="bibr" rid="B30">Kumar et al. 1998</xref>).</p><p>
            <xref ref-type="bibr" rid="B10">Dhuri et al. (1984)</xref> observed population buildup of <italic><tp:taxon-name><tp:taxon-name-part taxon-name-part-type="genus">Madurasia</tp:taxon-name-part> <tp:taxon-name-part taxon-name-part-type="species">undulatovittata</tp:taxon-name-part></tp:taxon-name></italic> under ambient temperature of about 32°C, longer duration of bright sunshine and high relative humidity coupled with intermittent rainfall. <xref ref-type="bibr" rid="B65">Sardana and Verma (1986)</xref> showed that maximum temperature and sunshine were negatively, but significantly, correlated with the population of the pest, while rainfall showed a significantly positive correlation. Maximum temperature, minimum temperature, sunshine hours and wind velocity had a significantly negative correlation with damage (<xref ref-type="bibr" rid="B22">Irulandi and Balasubramanian 1999</xref>). <xref ref-type="bibr" rid="B48">Nayak et al. (2004)</xref> reported a significantly negative correlation with minimum temperature and relative humidity during population buildup on black gram. The population did not show any correlation with maximum temperature, relative humidity and rainfall, but it was highly and significantly correlated with minimum temperature (<xref ref-type="bibr" rid="B31">Kumar et al. 2007</xref>).</p><p>Various cultivars of green gram (<xref ref-type="bibr" rid="B81">Srivastava et al. 1975</xref>, <xref ref-type="bibr" rid="B64">Sahoo et al. 1989</xref>, <xref ref-type="bibr" rid="B62">Sahoo and Hota 1991</xref>) and black gram (<xref ref-type="bibr" rid="B64">Sahoo et al. 1989</xref>) vary significantly in their susceptibility to the pest. <xref ref-type="bibr" rid="B53">Pandey et al. (1995)</xref> reported that varieties with thicker leaves were preferred by the pest.</p><p>Chemical control remains the most effective option against this pest. Several broad spectrum insecticides have been tried against <italic><tp:taxon-name><tp:taxon-name-part taxon-name-part-type="genus">Madurasia</tp:taxon-name-part> <tp:taxon-name-part taxon-name-part-type="species">undulatovittata</tp:taxon-name-part></tp:taxon-name></italic>, with varying degrees of success (<xref ref-type="bibr" rid="B69">Saxena et al. 1971</xref>, <xref ref-type="bibr" rid="B47">Naresh and Thakur 1972</xref>, <xref ref-type="bibr" rid="B70">Saxena et al. 1975</xref>, <xref ref-type="bibr" rid="B91">Verma and <!--PageBreak-->Pant 1975</xref>, <xref ref-type="bibr" rid="B89">Verma and Lal 1976</xref>, <xref ref-type="bibr" rid="B92">Vyas and Saxena 1977</xref>, <xref ref-type="bibr" rid="B90">Verma and Lal 1978</xref>, <xref ref-type="bibr" rid="B99">Yadav et al. 1979</xref>, <xref ref-type="bibr" rid="B93">Vyas and Saxena 1981</xref>, <xref ref-type="bibr" rid="B6">Chaudhary et al. 1981</xref>, <xref ref-type="bibr" rid="B59">Rajendran et al. 1981</xref>, <xref ref-type="bibr" rid="B94">Vyas and Saxena 1982</xref>, <xref ref-type="bibr" rid="B40">Mishra and Saxena 1983</xref>, <xref ref-type="bibr" rid="B74">Singh et al. 1983</xref>, <xref ref-type="bibr" rid="B73">Singh and Gupta 1984</xref>, <xref ref-type="bibr" rid="B75">Sinha 1985</xref>, <xref ref-type="bibr" rid="B14">Gattoria and Singh 1988</xref>, <xref ref-type="bibr" rid="B56">Rahman 1988</xref>, <xref ref-type="bibr" rid="B57">1991a</xref>, <xref ref-type="bibr" rid="B58">b</xref>, <xref ref-type="bibr" rid="B5">Chander and Singh 1989</xref>, <xref ref-type="bibr" rid="B77">Sinha and Sharma 1989</xref>, <xref ref-type="bibr" rid="B88">Verma and Dikshit 1990</xref>, <xref ref-type="bibr" rid="B34">Logiswaran and Gopalan 1993</xref>, <xref ref-type="bibr" rid="B86">Uddin et al. 1994</xref>, <xref ref-type="bibr" rid="B7">Das 1999</xref>, <xref ref-type="bibr" rid="B17">Gowda et al. 2006</xref> and <xref ref-type="bibr" rid="B54">Pandey et al. 2007</xref>). Application of neem seed kernel extract had no significant effect to increase yield in mung bean (<xref ref-type="bibr" rid="B99">Yadav et al. 1979</xref>). <xref ref-type="bibr" rid="B78">Soundararajan and Chitra (2011)</xref> tried biological control agents such as <italic><tp:taxon-name><tp:taxon-name-part taxon-name-part-type="genus">Pseudomonas</tp:taxon-name-part> <tp:taxon-name-part taxon-name-part-type="species">flourescens</tp:taxon-name-part></tp:taxon-name></italic> and <italic><tp:taxon-name><tp:taxon-name-part taxon-name-part-type="genus">Beauveria</tp:taxon-name-part> <tp:taxon-name-part taxon-name-part-type="species">bassiana</tp:taxon-name-part></tp:taxon-name></italic> and reported that intercropping black gram with sorghum reduced infestation (<xref ref-type="bibr" rid="B79">Soundararajan and Chitra 2012</xref>).</p></tp:treatment-sec><tp:treatment-sec><!--Section generated to contain objects referenced in tp:taxon-treatment.--><fig id="F1" position="float" orientation="portrait"><label>Figures 1–7.</label><caption><p>
          <italic><tp:taxon-name><tp:taxon-name-part taxon-name-part-type="genus">Madurasia</tp:taxon-name-part> <tp:taxon-name-part taxon-name-part-type="species">undulatovittata</tp:taxon-name-part></tp:taxon-name></italic>. <bold>1</bold> Lectotype (specimen on card, photograph edited) <bold>2</bold> labels on lectotype <bold>3</bold> and <bold>5–7</bold> dorsal view, color variation <bold>4</bold> ventral view.</p></caption><graphic xmlns:xlink="http://www.w3.org/1999/xlink" xlink:href="zookeys-597-057-g001.jpg" position="float" orientation="portrait" xlink:type="simple" id="oo_91879.jpg"/></fig><fig id="F2" position="float" orientation="portrait"><label>Figures 8–20.</label><caption><p>
          <italic><tp:taxon-name><tp:taxon-name-part taxon-name-part-type="genus">Madurasia</tp:taxon-name-part> <tp:taxon-name-part taxon-name-part-type="species">undulatovittata</tp:taxon-name-part></tp:taxon-name></italic>. <bold>8</bold> head, frontal view <bold>9</bold> antenna <bold>10</bold> labium <bold>11</bold> maxilla <bold>12</bold> mandible <bold>13</bold> labrum <bold>14</bold> pronotum <bold>15</bold> meso– and metanotum <bold>16</bold> prosternum <bold>17</bold> meso– and metasternum and pleurites <bold>18</bold> metendosternite <bold>19</bold> apical visible tergite, female <bold>20</bold> apical visible tergite, male (all specimens, except head, have been macerated).</p></caption><graphic xmlns:xlink="http://www.w3.org/1999/xlink" xlink:href="zookeys-597-057-g002.jpg" position="float" orientation="portrait" xlink:type="simple" id="oo_91880.jpg"/></fig><fig id="F3" position="float" orientation="portrait"><label>Figures 21–27.</label><caption><p>
          <italic><tp:taxon-name><tp:taxon-name-part taxon-name-part-type="genus">Madurasia</tp:taxon-name-part> <tp:taxon-name-part taxon-name-part-type="species">andamanica</tp:taxon-name-part></tp:taxon-name></italic> sp. n. <bold>21</bold> dorsal habitus <bold>22</bold> apical ventrite of <italic><tp:taxon-name><tp:taxon-name-part taxon-name-part-type="genus">Madurasia</tp:taxon-name-part> <tp:taxon-name-part taxon-name-part-type="species">andamanica</tp:taxon-name-part></tp:taxon-name></italic> sp. n. male <bold>23</bold> apical ventrite of <italic><tp:taxon-name><tp:taxon-name-part taxon-name-part-type="genus">Madurasia</tp:taxon-name-part> <tp:taxon-name-part taxon-name-part-type="species">undulatovittata</tp:taxon-name-part></tp:taxon-name></italic> male <bold>24</bold> median lobe of aedeagus in <italic><tp:taxon-name><tp:taxon-name-part taxon-name-part-type="genus">Madurasia</tp:taxon-name-part> <tp:taxon-name-part taxon-name-part-type="species">andamanica</tp:taxon-name-part></tp:taxon-name></italic> sp. n., ventral view <bold>25</bold> median lobe of aedeagus in <italic><tp:taxon-name><tp:taxon-name-part taxon-name-part-type="genus">Madurasia</tp:taxon-name-part> <tp:taxon-name-part taxon-name-part-type="species">undulatovittata</tp:taxon-name-part></tp:taxon-name></italic>, ventral view (bilaterally symmetrical, specimen tilted) <bold>26</bold> median lobe of aedeagus in <italic><tp:taxon-name><tp:taxon-name-part taxon-name-part-type="genus">Madurasia</tp:taxon-name-part> <tp:taxon-name-part taxon-name-part-type="species">andamanica</tp:taxon-name-part></tp:taxon-name></italic> sp. n., lateral view <bold>27</bold> median lobe of aedeagus in <italic><tp:taxon-name><tp:taxon-name-part taxon-name-part-type="genus">Madurasia</tp:taxon-name-part> <tp:taxon-name-part taxon-name-part-type="species">undulatovittata</tp:taxon-name-part></tp:taxon-name></italic>, lateral view.</p></caption><graphic xmlns:xlink="http://www.w3.org/1999/xlink" xlink:href="zookeys-597-057-g003.jpg" position="float" orientation="portrait" xlink:type="simple" id="oo_91881.jpg"/></fig><fig id="F4" position="float" orientation="portrait"><label>Figures 28–33.</label><caption><p>Spermatheca in <bold>28</bold> <italic><tp:taxon-name><tp:taxon-name-part taxon-name-part-type="genus">Madurasia</tp:taxon-name-part> <tp:taxon-name-part taxon-name-part-type="species">andamanica</tp:taxon-name-part></tp:taxon-name></italic> sp. n. <bold>29</bold> <italic><tp:taxon-name><tp:taxon-name-part taxon-name-part-type="genus">Madurasia</tp:taxon-name-part> <tp:taxon-name-part taxon-name-part-type="species">undulatovittata</tp:taxon-name-part></tp:taxon-name></italic>; vaginal palpi of <bold>30</bold> <italic><tp:taxon-name><tp:taxon-name-part taxon-name-part-type="genus">Madurasia</tp:taxon-name-part> <tp:taxon-name-part taxon-name-part-type="species">andamanica</tp:taxon-name-part></tp:taxon-name></italic> sp. n. <bold>31</bold> <italic><tp:taxon-name><tp:taxon-name-part taxon-name-part-type="genus">Madurasia</tp:taxon-name-part> <tp:taxon-name-part taxon-name-part-type="species">undulatovittata</tp:taxon-name-part></tp:taxon-name></italic>; tigna in <bold>32</bold> <italic><tp:taxon-name><tp:taxon-name-part taxon-name-part-type="genus">Madurasia</tp:taxon-name-part> <tp:taxon-name-part taxon-name-part-type="species">andamanica</tp:taxon-name-part></tp:taxon-name></italic> sp. n. <bold>33</bold> <italic><tp:taxon-name><tp:taxon-name-part taxon-name-part-type="genus">Madurasia</tp:taxon-name-part> <tp:taxon-name-part taxon-name-part-type="species">undulatovittata</tp:taxon-name-part></tp:taxon-name></italic>.</p></caption><graphic xmlns:xlink="http://www.w3.org/1999/xlink" xlink:href="zookeys-597-057-g004.jpg" position="float" orientation="portrait" xlink:type="simple" id="oo_91882.jpg"/></fig></tp:treatment-sec><ref-list><ref id="B95"><mixed-citation xmlns:xlink="http://www.w3.org/1999/xlink" xlink:type="simple">
          <person-group><name name-style="western"><surname>Wagner</surname><given-names>T</given-names></name><name name-style="western"><surname>Bieneck</surname><given-names>S</given-names></name></person-group> (<year>2012</year>) <article-title><tp:taxon-name><tp:taxon-name-part taxon-name-part-type="subfamily">Galerucinae</tp:taxon-name-part></tp:taxon-name> type material described by Victor Motschulsky in 1858 and 1866 from the Zoological Museum Moscow (<tp:taxon-name><tp:taxon-name-part taxon-name-part-type="order">Coleoptera</tp:taxon-name-part></tp:taxon-name>: <tp:taxon-name><tp:taxon-name-part taxon-name-part-type="family">Chrysomelidae</tp:taxon-name-part></tp:taxon-name>: <tp:taxon-name><tp:taxon-name-part taxon-name-part-type="subfamily">Galerucinae</tp:taxon-name-part></tp:taxon-name>).</article-title> <source>Entomologische Zeitschrift Stuttgart</source> <volume>122</volume>(<issue>5</issue>): <fpage>205</fpage>–<lpage>215</lpage>.</mixed-citation></ref><ref id="B15"><mixed-citation xmlns:xlink="http://www.w3.org/1999/xlink" xlink:type="simple">
          <person-group><name name-style="western"><surname>Gemminger</surname><given-names>M</given-names></name><name name-style="western"><surname>Harold</surname><given-names>EV</given-names></name></person-group> (<year>1876</year>) <chapter-title><tp:taxon-name><tp:taxon-name-part taxon-name-part-type="family">Chrysomelidae</tp:taxon-name-part></tp:taxon-name>.</chapter-title> In: <source>Catalogus Coleopterorum locusque descriptorum synonymicus et systematicus</source>. <publisher-name>Monachius</publisher-name>, <publisher-loc>Paris &amp; London</publisher-loc>, <fpage>3479</fpage>–<lpage>3676</lpage>.</mixed-citation></ref><ref id="B35"><mixed-citation xmlns:xlink="http://www.w3.org/1999/xlink" xlink:type="simple">
          <person-group><name name-style="western"><surname>Maulik</surname><given-names>S</given-names></name></person-group> (<year>1926</year>) <source>The Fauna of British India including Burma and Ceylon. <tp:taxon-name><tp:taxon-name-part taxon-name-part-type="order">Coleoptera</tp:taxon-name-part></tp:taxon-name>. <tp:taxon-name><tp:taxon-name-part taxon-name-part-type="family">Chrysomelidae</tp:taxon-name-part></tp:taxon-name>. (<tp:taxon-name><tp:taxon-name-part taxon-name-part-type="subfamily">Chrysomelinae</tp:taxon-name-part></tp:taxon-name> and <tp:taxon-name><tp:taxon-name-part taxon-name-part-type="subfamily">Halticinae</tp:taxon-name-part></tp:taxon-name>).</source> <publisher-name>Taylor and Francis</publisher-name>, <publisher-loc>London</publisher-loc>, <size units="page">442 pp</size>.</mixed-citation></ref><ref id="B51"><mixed-citation xmlns:xlink="http://www.w3.org/1999/xlink" xlink:type="simple">
          <person-group><name name-style="western"><surname>Ogloblin</surname><given-names>DA</given-names></name></person-group> (<year>1930</year>) <article-title>De quelques espèces de <tp:taxon-name><tp:taxon-name-part taxon-name-part-type="subfamily">Halticinae</tp:taxon-name-part></tp:taxon-name> (Col. <tp:taxon-name><tp:taxon-name-part taxon-name-part-type="family">Chrysomelidae</tp:taxon-name-part></tp:taxon-name>) de la collection de V. Motschulsky.</article-title> <source>Museo Nacional de Sciences Naturales Madrid</source> <volume>10</volume>: <fpage>83</fpage>–<lpage>112</lpage>.</mixed-citation></ref><ref id="B36"><mixed-citation xmlns:xlink="http://www.w3.org/1999/xlink" xlink:type="simple">
          <person-group><name name-style="western"><surname>Maulik</surname><given-names>S</given-names></name></person-group> (<year>1936</year>) <source>The Fauna of British India, including Ceylon and Burma. <tp:taxon-name><tp:taxon-name-part taxon-name-part-type="family">Chrysomelidae</tp:taxon-name-part></tp:taxon-name> (<tp:taxon-name><tp:taxon-name-part taxon-name-part-type="subfamily">Galerucinae</tp:taxon-name-part></tp:taxon-name>).</source> <publisher-name>Taylor &amp; Francis</publisher-name>, <publisher-loc>London</publisher-loc>, <size units="page">439 pp</size>.</mixed-citation></ref><ref id="B97"><mixed-citation xmlns:xlink="http://www.w3.org/1999/xlink" xlink:type="simple">
          <person-group><name name-style="western"><surname>Wilcox</surname><given-names>JA</given-names></name></person-group> (<year>1973</year>) <source>Coleopterorum Catalogus Supplementa Pars 78 Fasc. 3 <tp:taxon-name><tp:taxon-name-part taxon-name-part-type="family">Chrysomelidae</tp:taxon-name-part></tp:taxon-name>: <tp:taxon-name><tp:taxon-name-part taxon-name-part-type="subfamily">Galerucinae</tp:taxon-name-part></tp:taxon-name><tp:taxon-name><tp:taxon-name-part taxon-name-part-type="tribe">Luperini</tp:taxon-name-part></tp:taxon-name>: <tp:taxon-name><tp:taxon-name-part taxon-name-part-type="subtribe">Luperina</tp:taxon-name-part></tp:taxon-name></source>. <publisher-name>W. Junk</publisher-name>, <publisher-loc>Gravenhage</publisher-loc>, <fpage>433</fpage>–<lpage>664</lpage>.</mixed-citation></ref><ref id="B82"><mixed-citation xmlns:xlink="http://www.w3.org/1999/xlink" xlink:type="simple">
          <person-group><name name-style="western"><surname>Takizawa</surname><given-names>H</given-names></name></person-group> (<year>1987</year>) <article-title><tp:taxon-name><tp:taxon-name-part taxon-name-part-type="family">Chrysomelidae</tp:taxon-name-part></tp:taxon-name> collected by the Japan–India cooperative survey in India, 1978. Part IV.</article-title> <source>Entomological Review of Japan</source> <volume>42</volume>(<issue>1</issue>): <fpage>37</fpage>–<lpage>42</lpage>.</mixed-citation></ref><ref id="B84"><mixed-citation xmlns:xlink="http://www.w3.org/1999/xlink" xlink:type="simple">
          <person-group><name name-style="western"><surname>Takizawa</surname><given-names>H</given-names></name><name name-style="western"><surname>Kimoto</surname><given-names>S</given-names></name></person-group> (<year>1990</year>) <article-title>Notes on chrysomelid beetles of S. India preserved in the collection of the Staatliches Museum of Munich (<tp:taxon-name><tp:taxon-name-part taxon-name-part-type="order">Coleoptera</tp:taxon-name-part></tp:taxon-name>: <tp:taxon-name><tp:taxon-name-part taxon-name-part-type="family">Chrysomelidae</tp:taxon-name-part></tp:taxon-name>).</article-title> <source>Entomological Review of Japan</source> <volume>45</volume>(<issue>1</issue>): <fpage>7</fpage>–<lpage>10</lpage>.</mixed-citation></ref><ref id="B83"><mixed-citation xmlns:xlink="http://www.w3.org/1999/xlink" xlink:type="simple">
          <person-group><name name-style="western"><surname>Takizawa</surname><given-names>H</given-names></name></person-group> (<year>1990</year>) <article-title>Chrysomelid beetles of Nepal, Northeastern India and Western Sikkim collected by the Himalaya expeditions of the National Science Museum, Tokyo.</article-title> <source>Japanese Journal of Entomology</source> <volume>58</volume>(<issue>2</issue>): <fpage>275</fpage>–<lpage>291</lpage>.</mixed-citation></ref><ref id="B41"><mixed-citation xmlns:xlink="http://www.w3.org/1999/xlink" xlink:type="simple">
          <person-group><name name-style="western"><surname>Mohamedsaid</surname><given-names>MS</given-names></name></person-group> (<year>1997</year>) <article-title>The galerucine beetles of Sri Lanka, with descriptions of two new species (<tp:taxon-name><tp:taxon-name-part taxon-name-part-type="order">Coleoptera</tp:taxon-name-part></tp:taxon-name>: <tp:taxon-name><tp:taxon-name-part taxon-name-part-type="subfamily">Galerucinae</tp:taxon-name-part></tp:taxon-name>).</article-title> <source>Stobaeana</source> <volume>9</volume>(<issue>15</issue>): <fpage>1</fpage>–<lpage>7</lpage>.</mixed-citation></ref><ref id="B37"><mixed-citation xmlns:xlink="http://www.w3.org/1999/xlink" xlink:type="simple">
          <person-group><name name-style="western"><surname>Medvedev</surname><given-names>LN</given-names></name><name name-style="western"><surname>Sprecher-Uebersax</surname><given-names>E</given-names></name></person-group> (<year>1999</year>) <article-title>Katalog der <tp:taxon-name><tp:taxon-name-part taxon-name-part-type="family">Chrysomelidae</tp:taxon-name-part></tp:taxon-name> von Nepal.</article-title> <source>Entomologica Basiliensia</source> <volume>21</volume>: <fpage>261</fpage>–<lpage>354</lpage>.</mixed-citation></ref><ref id="B43"><mixed-citation xmlns:xlink="http://www.w3.org/1999/xlink" xlink:type="simple">
          <person-group><name name-style="western"><surname>Mohamedsaid</surname><given-names>MS</given-names></name></person-group> (<year>2000</year>) <article-title>List of the non–Malaysian <tp:taxon-name><tp:taxon-name-part taxon-name-part-type="family">Chrysomelidae</tp:taxon-name-part></tp:taxon-name> in the collection of UKM.</article-title> <source>Serangga</source> <volume>5</volume>(<issue>2</issue>): <fpage>361</fpage>–<lpage>377</lpage>.</mixed-citation></ref><ref id="B28"><mixed-citation xmlns:xlink="http://www.w3.org/1999/xlink" xlink:type="simple">
          <person-group><name name-style="western"><surname>Kimoto</surname><given-names>S</given-names></name></person-group> (<year>2005</year>) <article-title>Systematic catalog of the <tp:taxon-name><tp:taxon-name-part taxon-name-part-type="family">Chrysomelidae</tp:taxon-name-part></tp:taxon-name> (<tp:taxon-name><tp:taxon-name-part taxon-name-part-type="order">Coleoptera</tp:taxon-name-part></tp:taxon-name>) from Nepal and Bhutan.</article-title> <source>Bulletin of the Kitakyushu Museum of Natural History and Human History, Series A</source> <volume>3</volume>: <fpage>13</fpage>–<lpage>114</lpage>.</mixed-citation></ref><ref id="B2"><mixed-citation xmlns:xlink="http://www.w3.org/1999/xlink" xlink:type="simple">
          <person-group><name name-style="western"><surname>Beenen</surname><given-names>R</given-names></name></person-group> (<year>2010</year>) <chapter-title><tp:taxon-name><tp:taxon-name-part taxon-name-part-type="subfamily">Galerucinae</tp:taxon-name-part></tp:taxon-name>.</chapter-title> In: <person-group><name name-style="western"><surname>Löbl</surname><given-names>I</given-names></name><name name-style="western"><surname>Smetana</surname><given-names>A</given-names></name></person-group> (<role>Eds</role>) <source>Catalogue of Palearctic <tp:taxon-name><tp:taxon-name-part taxon-name-part-type="order">Coleoptera</tp:taxon-name-part></tp:taxon-name> Vol. 6: <tp:taxon-name><tp:taxon-name-part taxon-name-part-type="superfamily">Chrysomeloidea</tp:taxon-name-part></tp:taxon-name>.</source> <publisher-name>Apollo Books</publisher-name>, <publisher-loc>Stenstrup</publisher-loc>, <size units="page">924 pp</size>.</mixed-citation></ref><ref id="B3"><mixed-citation xmlns:xlink="http://www.w3.org/1999/xlink" xlink:type="simple">
          <person-group><name name-style="western"><surname>Bezděk</surname><given-names>J</given-names></name></person-group> (<year>2012</year>) <article-title><tp:taxon-name><tp:taxon-name-part taxon-name-part-type="subfamily">Galerucinae</tp:taxon-name-part></tp:taxon-name> (<tp:taxon-name><tp:taxon-name-part taxon-name-part-type="order">Coleoptera</tp:taxon-name-part></tp:taxon-name>: <tp:taxon-name><tp:taxon-name-part taxon-name-part-type="family">Chrysomelidae</tp:taxon-name-part></tp:taxon-name>) of Socotra Island, with a review of taxa recorded from Yemen.</article-title> <source>Acta Entomologica Musei Nationalis Pragae</source> <volume>52</volume>, <supplement>Supplementum 2</supplement>: <fpage>403</fpage>–<lpage>428</lpage>.</mixed-citation></ref><ref id="B1"><mixed-citation xmlns:xlink="http://www.w3.org/1999/xlink" xlink:type="simple">
          <person-group><name name-style="western"><surname>Aslam</surname><given-names>NA</given-names></name></person-group> (<year>1972</year>) <article-title>On the genus <italic><tp:taxon-name><tp:taxon-name-part taxon-name-part-type="genus">Drasa</tp:taxon-name-part></tp:taxon-name></italic> Bryant (<tp:taxon-name><tp:taxon-name-part taxon-name-part-type="order">Coleoptera</tp:taxon-name-part></tp:taxon-name>, <tp:taxon-name><tp:taxon-name-part taxon-name-part-type="family">Chrysomelidae</tp:taxon-name-part></tp:taxon-name>, <tp:taxon-name><tp:taxon-name-part taxon-name-part-type="subfamily">Galerucinae</tp:taxon-name-part></tp:taxon-name>) with some nomenclatural notes on the <tp:taxon-name><tp:taxon-name-part taxon-name-part-type="subfamily">Galerucinae</tp:taxon-name-part></tp:taxon-name>.</article-title> <source>Journal of Natural History</source> <volume>6</volume>: <fpage>483</fpage>–<lpage>501</lpage>. doi: <ext-link xlink:type="simple" ext-link-type="doi" xlink:href="10.1080/00222937200770451">10.1080/00222937200770451</ext-link></mixed-citation></ref><ref id="B96"><mixed-citation xmlns:xlink="http://www.w3.org/1999/xlink" xlink:type="simple">
          <person-group><name name-style="western"><surname>Weidner</surname><given-names>H</given-names></name></person-group> (<year>1976</year>) <article-title>Die Entomologischen Sammlungen des Zoologischen Instituts und des Zoologischen Museums der Universität Hamburg.</article-title> <source>Mitteilungen aus dem Hamburgischen Zoologischen Museum und Institut</source> <volume>73</volume>: <fpage>87</fpage>–<lpage>264</lpage>.</mixed-citation></ref><ref id="B87"><mixed-citation xmlns:xlink="http://www.w3.org/1999/xlink" xlink:type="simple">
          <person-group><name name-style="western"><surname>Verma</surname><given-names>KK</given-names></name></person-group> (<year>1995</year>) <article-title>Elytral color pattern in <italic><tp:taxon-name><tp:taxon-name-part taxon-name-part-type="genus">Madurasia</tp:taxon-name-part> <tp:taxon-name-part taxon-name-part-type="species">obscurella</tp:taxon-name-part></tp:taxon-name></italic> Jac. (<tp:taxon-name><tp:taxon-name-part taxon-name-part-type="family">Chrysomelidae</tp:taxon-name-part></tp:taxon-name>, <tp:taxon-name><tp:taxon-name-part taxon-name-part-type="subfamily">Galerucinae</tp:taxon-name-part></tp:taxon-name>).</article-title> <source>Chrysomela</source> <volume>30</volume>: <lpage>7</lpage>.</mixed-citation></ref><ref id="B39"><mixed-citation xmlns:xlink="http://www.w3.org/1999/xlink" xlink:type="simple">
          <person-group><name name-style="western"><surname>Menon</surname><given-names>MGR</given-names></name><name name-style="western"><surname>Saxena</surname><given-names>HP</given-names></name></person-group> (<year>1970</year>) <article-title>The common pulse Galerucid beetle at Delhi.</article-title> <source>Labdev Journal of Science and Technology</source> <volume>8–B</volume>(<issue>1</issue>): <fpage>62</fpage>–<lpage>63</lpage>.</mixed-citation></ref><ref id="B47"><mixed-citation xmlns:xlink="http://www.w3.org/1999/xlink" xlink:type="simple">
          <person-group><name name-style="western"><surname>Naresh</surname><given-names>JS</given-names></name><name name-style="western"><surname>Thakur</surname><given-names>RP</given-names></name></person-group> (<year>1972</year>) <article-title>Efficacy of systemic granular and spray insecticides for the control of insect pests of black-gram (<italic><tp:taxon-name><tp:taxon-name-part taxon-name-part-type="genus">Phaseolus</tp:taxon-name-part> <tp:taxon-name-part taxon-name-part-type="species">mungo</tp:taxon-name-part></tp:taxon-name></italic> Roxb.).</article-title> <source>Indian Journal of Agricultural Sciences</source> <volume>42</volume>(<issue>8</issue>): <fpage>732</fpage>–<lpage>735</lpage>.</mixed-citation></ref><ref id="B46"><mixed-citation xmlns:xlink="http://www.w3.org/1999/xlink" xlink:type="simple">
          <person-group><name name-style="western"><surname>Naresh</surname><given-names>JS</given-names></name><name name-style="western"><surname>Nene</surname><given-names>YL</given-names></name></person-group> (<year>1968</year>) <article-title>Survey and evaluation of economic importance of insect pests of pulses.</article-title> <source>Annual Report 1968–69</source>, <publisher-name>Uttar Pradesh Agricultural University</publisher-name>, <publisher-loc>Pant Nagar</publisher-loc>, <fpage>177</fpage>–<lpage>178</lpage>.</mixed-citation></ref><ref id="B69"><mixed-citation xmlns:xlink="http://www.w3.org/1999/xlink" xlink:type="simple">
          <person-group><name name-style="western"><surname>Saxena</surname><given-names>HP</given-names></name><name name-style="western"><surname>Kumar</surname><given-names>S</given-names></name><name name-style="western"><surname>Prasad</surname><given-names>SK</given-names></name></person-group> (<year>1971</year>) <article-title>Efficacy of some systemic granular insecticides against Galerucid beetle, <italic><tp:taxon-name><tp:taxon-name-part taxon-name-part-type="genus">Madurasia</tp:taxon-name-part> <tp:taxon-name-part taxon-name-part-type="species">obscurella</tp:taxon-name-part></tp:taxon-name></italic> Jacoby infesting kharif pulses.</article-title> <source>Indian Journal of Entomology</source> <volume>33</volume>(<issue>4</issue>): <fpage>470</fpage>–<lpage>471</lpage>.</mixed-citation></ref><ref id="B4"><mixed-citation xmlns:xlink="http://www.w3.org/1999/xlink" xlink:type="simple">
          <institution xlink:type="simple">CAB International Institute of Entomology</institution> (<year>1990</year>) <source>Distribution maps of pests</source>. <series>Series A (Agricultural)</series>. Map no. 517.</mixed-citation></ref><ref id="B55"><mixed-citation xmlns:xlink="http://www.w3.org/1999/xlink" xlink:type="simple">
          <person-group><name name-style="western"><surname>Pareek</surname><given-names>BL</given-names></name><name name-style="western"><surname>Sharma</surname><given-names>RC</given-names></name><name name-style="western"><surname>Yadav</surname><given-names>CPS</given-names></name></person-group> (<year>1983</year>) <article-title>Record of insect faunal complex on mothbean, <italic><tp:taxon-name><tp:taxon-name-part taxon-name-part-type="genus">Vigna</tp:taxon-name-part> <tp:taxon-name-part taxon-name-part-type="species">aconitifolia</tp:taxon-name-part></tp:taxon-name></italic> (Jacq.) Marechel in semi arid zone of Rajasthan.</article-title> <source>Bulletin of Entomology</source> <volume>24</volume>(<issue>1</issue>): <fpage>44</fpage>–<lpage>45</lpage>.</mixed-citation></ref><ref id="B19"><mixed-citation xmlns:xlink="http://www.w3.org/1999/xlink" xlink:type="simple">
          <person-group><name name-style="western"><surname>Gupta</surname><given-names>PK</given-names></name><name name-style="western"><surname>Singh</surname><given-names>J</given-names></name></person-group> (<year>1984a</year>) <article-title>Biology of <italic><tp:taxon-name><tp:taxon-name-part taxon-name-part-type="genus">Madurasia</tp:taxon-name-part> <tp:taxon-name-part taxon-name-part-type="species">obscurella</tp:taxon-name-part></tp:taxon-name></italic> Jacoby, an important pest of rainy-season pulses.</article-title> <source>Indian Journal of Agricultural Sciences</source> <volume>54</volume>(<issue>10</issue>): <fpage>931</fpage>–<lpage>934</lpage>.</mixed-citation></ref><ref id="B20"><mixed-citation xmlns:xlink="http://www.w3.org/1999/xlink" xlink:type="simple">
          <person-group><name name-style="western"><surname>Gupta</surname><given-names>PK</given-names></name><name name-style="western"><surname>Singh</surname><given-names>J</given-names></name></person-group> (<year>1984b</year>) <article-title>Ecological studies on galerucid beetle (<italic><tp:taxon-name><tp:taxon-name-part taxon-name-part-type="genus">Madurasia</tp:taxon-name-part> <tp:taxon-name-part taxon-name-part-type="species">obscurella</tp:taxon-name-part></tp:taxon-name></italic> Jacoby), an important pest of green gram.</article-title> <source>Plant Protection Bulletin, India</source> <volume>36</volume>(<issue>4</issue>): <fpage>15</fpage>–<lpage>18</lpage>.</mixed-citation></ref><ref id="B68"><mixed-citation xmlns:xlink="http://www.w3.org/1999/xlink" xlink:type="simple">
          <person-group><name name-style="western"><surname>Saxena</surname><given-names>MC</given-names></name></person-group> (<year>1977</year>) <article-title>Water, fertilizer and pest control management in food legumes. Food and Agriculture Organization, Rome, Italy, Technology for increasing food production.</article-title> <source>Proceedings of the Second FAO/SIDA Seminar on Field Food Crops in Africa and the Near East</source>, <conf-loc>Lahore, Pakistan</conf-loc>, <conf-date>18 September to 5 October 1977</conf-date>, <fpage>653</fpage>–<lpage>658</lpage>.</mixed-citation></ref><ref id="B40"><mixed-citation xmlns:xlink="http://www.w3.org/1999/xlink" xlink:type="simple">
          <person-group><name name-style="western"><surname>Mishra</surname><given-names>PN</given-names></name><name name-style="western"><surname>Saxena</surname><given-names>HP</given-names></name></person-group> (<year>1983</year>) <article-title>Phytotonic effects of insecticides in pigeon pea <italic><tp:taxon-name><tp:taxon-name-part taxon-name-part-type="genus">Cajanus</tp:taxon-name-part> <tp:taxon-name-part taxon-name-part-type="species">cajan</tp:taxon-name-part></tp:taxon-name></italic> (L.) Millsp.</article-title> <source>Madras Agricultural Journal</source> <volume>70</volume>(<issue>5</issue>): <fpage>309</fpage>–<lpage>311</lpage>.</mixed-citation></ref><ref id="B66"><mixed-citation xmlns:xlink="http://www.w3.org/1999/xlink" xlink:type="simple">
          <person-group><name name-style="western"><surname>Satyanarayana</surname><given-names>J</given-names></name><name name-style="western"><surname>Singh</surname><given-names>KM</given-names></name><name name-style="western"><surname>Singh</surname><given-names>RN</given-names></name></person-group> (<year>1995a</year>) <article-title>Pest complex of rice bean <italic><tp:taxon-name><tp:taxon-name-part taxon-name-part-type="genus">Vigna</tp:taxon-name-part> <tp:taxon-name-part taxon-name-part-type="species">umbellata</tp:taxon-name-part></tp:taxon-name></italic>.</article-title> <source>Bulletin of Entomology</source> <volume>36</volume>(<issue>1/2</issue>): <fpage>28</fpage>–<lpage>33</lpage>.</mixed-citation></ref><ref id="B67"><mixed-citation xmlns:xlink="http://www.w3.org/1999/xlink" xlink:type="simple">
          <person-group><name name-style="western"><surname>Satyanarayana</surname><given-names>J</given-names></name><name name-style="western"><surname>Singh</surname><given-names>KM</given-names></name><name name-style="western"><surname>Singh</surname><given-names>RN</given-names></name></person-group> (<year>1995b</year>) <article-title>Insect pest succession in rice bean.</article-title> <source>Bulletin of Entomology</source> <volume>36</volume>(<issue>1/2</issue>): <fpage>78</fpage>–<lpage>83</lpage>.</mixed-citation></ref><ref id="B26"><mixed-citation xmlns:xlink="http://www.w3.org/1999/xlink" xlink:type="simple">
          <person-group><name name-style="western"><surname>Kalaichelvan</surname><given-names>T</given-names></name><name name-style="western"><surname>Verma</surname><given-names>KK</given-names></name></person-group> (<year>2005</year>) <article-title>Checklist of leaf beetles (<tp:taxon-name><tp:taxon-name-part taxon-name-part-type="order">Coleoptera</tp:taxon-name-part></tp:taxon-name>: <tp:taxon-name><tp:taxon-name-part taxon-name-part-type="family">Chrysomelidae</tp:taxon-name-part></tp:taxon-name>) of Bhilai-Durg.</article-title> <source>Zoos’ Print Journal</source> <volume>20</volume>(<issue>4</issue>): <fpage>1838</fpage>–<lpage>1842</lpage>. doi: <ext-link xlink:type="simple" ext-link-type="doi" xlink:href="10.11609/JoTT.ZPJ.1114.1838-42">10.11609/JoTT.ZPJ.1114.1838-42</ext-link></mixed-citation></ref><ref id="B52"><mixed-citation xmlns:xlink="http://www.w3.org/1999/xlink" xlink:type="simple">
          <person-group><name name-style="western"><surname>Oza</surname><given-names>RU</given-names></name><name name-style="western"><surname>Patel</surname><given-names>MB</given-names></name><name name-style="western"><surname>Patel</surname><given-names>CB</given-names></name></person-group> (<year>1996</year>) <article-title>Biology of galerucid flea beetle, <italic><tp:taxon-name><tp:taxon-name-part taxon-name-part-type="genus">Madurasia</tp:taxon-name-part> <tp:taxon-name-part taxon-name-part-type="species">obscurella</tp:taxon-name-part></tp:taxon-name></italic> Jacoby (<tp:taxon-name><tp:taxon-name-part taxon-name-part-type="subfamily">Galerucinae</tp:taxon-name-part></tp:taxon-name> : <tp:taxon-name><tp:taxon-name-part taxon-name-part-type="family">Chrysomelidae</tp:taxon-name-part></tp:taxon-name> : <tp:taxon-name><tp:taxon-name-part taxon-name-part-type="order">Coleoptera</tp:taxon-name-part></tp:taxon-name>) on cowpea <italic><tp:taxon-name><tp:taxon-name-part taxon-name-part-type="genus">Vigna</tp:taxon-name-part> <tp:taxon-name-part taxon-name-part-type="species">unguiculata</tp:taxon-name-part></tp:taxon-name></italic> (L.) Walp.</article-title> <source>Gujarat Agricultural University Research Journal</source> <volume>21</volume>(<issue>2</issue>): <fpage>55</fpage>–<lpage>59</lpage>.</mixed-citation></ref><ref id="B80"><mixed-citation xmlns:xlink="http://www.w3.org/1999/xlink" xlink:type="simple">
          <person-group><name name-style="western"><surname>Srivastava</surname><given-names>KM</given-names></name><name name-style="western"><surname>Singh</surname><given-names>LN</given-names></name></person-group> (<year>1976</year>) <article-title>A review of the pest complex of kharif pulses in Uttar Pradesh.</article-title> <source>PANS</source> <volume>22</volume>(<issue>3</issue>): <fpage>333</fpage>–<lpage>335</lpage>. doi: <ext-link xlink:type="simple" ext-link-type="doi" xlink:href="10.1080/09670877609412068">10.1080/09670877609412068</ext-link></mixed-citation></ref><ref id="B76"><mixed-citation xmlns:xlink="http://www.w3.org/1999/xlink" xlink:type="simple">
          <person-group><name name-style="western"><surname>Sinha</surname><given-names>MM</given-names></name><name name-style="western"><surname>Yazdani</surname><given-names>SS</given-names></name><name name-style="western"><surname>Kumar</surname><given-names>A</given-names></name><name name-style="western"><surname>Singh</surname><given-names>R</given-names></name></person-group> (<year>1985</year>) <article-title>Observations of the seasonal occurrence of insect pests of green gram (<italic><tp:taxon-name><tp:taxon-name-part taxon-name-part-type="genus">Phaseolus</tp:taxon-name-part> <tp:taxon-name-part taxon-name-part-type="species">aureus</tp:taxon-name-part></tp:taxon-name></italic> Roxb.) in north Bihar.</article-title> <source>Bulletin of Entomology</source> <volume>26</volume>(<issue>2</issue>): <fpage>210</fpage>–<lpage>211</lpage>.</mixed-citation></ref><ref id="B18"><mixed-citation xmlns:xlink="http://www.w3.org/1999/xlink" xlink:type="simple">
          <person-group><name name-style="western"><surname>Gupta</surname><given-names>PK</given-names></name><name name-style="western"><surname>Singh</surname><given-names>J</given-names></name></person-group> (<year>1981</year>) <article-title>Important insect pests of cowpea (<italic><tp:taxon-name><tp:taxon-name-part taxon-name-part-type="genus">Vigna</tp:taxon-name-part> <tp:taxon-name-part taxon-name-part-type="species">unguiculata</tp:taxon-name-part></tp:taxon-name></italic> L.) in agroecosystem of eastern Uttar Pradesh.</article-title> <source>Indian Journal of Zootomy</source> <volume>22</volume>(<issue>2</issue>): <fpage>91</fpage>–<lpage>95</lpage>.</mixed-citation></ref><ref id="B50"><mixed-citation xmlns:xlink="http://www.w3.org/1999/xlink" xlink:type="simple">
          <person-group><name name-style="western"><surname>Odak</surname><given-names>SC</given-names></name><name name-style="western"><surname>Thakur</surname><given-names>BS</given-names></name></person-group> (<year>1978</year>) <article-title>New record of <italic><tp:taxon-name><tp:taxon-name-part taxon-name-part-type="genus">Madurasia</tp:taxon-name-part> <tp:taxon-name-part taxon-name-part-type="species">obscurella</tp:taxon-name-part></tp:taxon-name></italic> Jacoby (<tp:taxon-name><tp:taxon-name-part taxon-name-part-type="order">Coleoptera</tp:taxon-name-part></tp:taxon-name>–<tp:taxon-name><tp:taxon-name-part taxon-name-part-type="family">Chrysomelidae</tp:taxon-name-part></tp:taxon-name>; <tp:taxon-name><tp:taxon-name-part taxon-name-part-type="subfamily">Galerucinae</tp:taxon-name-part></tp:taxon-name>) feeding on root nodules of leguminous crops.</article-title> <source>Science and Culture</source> <volume>44</volume>(<issue>7</issue>): <fpage>328</fpage>–<lpage>329</lpage>.</mixed-citation></ref><ref id="B16"><mixed-citation xmlns:xlink="http://www.w3.org/1999/xlink" xlink:type="simple">
          <person-group><name name-style="western"><surname>Gowda</surname><given-names>CLL</given-names></name><name name-style="western"><surname>Kaul</surname><given-names>AK</given-names></name></person-group> (<year>1982</year>) <source>Pulses in Bangladesh.</source> <publisher-name>Bangladesh Agricultural Research Institute</publisher-name>, <publisher-loc>Dhaka</publisher-loc>, <size units="page">472 pp</size>.</mixed-citation></ref><ref id="B17"><mixed-citation xmlns:xlink="http://www.w3.org/1999/xlink" xlink:type="simple">
          <person-group><name name-style="western"><surname>Gowda</surname><given-names>DKS</given-names></name><name name-style="western"><surname>Yelshetty</surname><given-names>S</given-names></name><name name-style="western"><surname>Patil</surname><given-names>BV</given-names></name></person-group> (<year>2006</year>) <article-title>Flea beetle, <italic><tp:taxon-name><tp:taxon-name-part taxon-name-part-type="genus">Madurasia</tp:taxon-name-part> <tp:taxon-name-part taxon-name-part-type="species">obscurella</tp:taxon-name-part></tp:taxon-name></italic> Jacoby on pigeonpea.</article-title> <source>Insect Environment</source> <volume>11</volume>(<issue>4</issue>): <lpage>154</lpage>.</mixed-citation></ref><ref id="B60"><mixed-citation xmlns:xlink="http://www.w3.org/1999/xlink" xlink:type="simple">
          <person-group><name name-style="western"><surname>Reddy</surname><given-names>DVR</given-names></name><name name-style="western"><surname>Varma</surname><given-names>A</given-names></name></person-group> (<year>1986</year>) <article-title><italic><tp:taxon-name><tp:taxon-name-part taxon-name-part-type="genus">Madurasia</tp:taxon-name-part> <tp:taxon-name-part taxon-name-part-type="species">obscurella</tp:taxon-name-part></tp:taxon-name></italic> Jacoby–a new vector of southern bean mosaic virus.</article-title> <source>Current Science</source> <volume>55</volume>(<issue>2</issue>): <fpage>109</fpage>–<lpage>110</lpage>.</mixed-citation></ref><ref id="B85"><mixed-citation xmlns:xlink="http://www.w3.org/1999/xlink" xlink:type="simple">
          <person-group><name name-style="western"><surname>Tiwari</surname><given-names>AS</given-names></name></person-group> (<year>1978</year>) <article-title>Mungbean varietal requirements in relation to cropping seasons in India.</article-title> <conf-name>The 1st international mungbean symposium</conf-name>, <conf-date>1978</conf-date>, <publisher-name>Office of Information Services, Asian Vegetable Research and Development Center</publisher-name>, <publisher-loc>Taiwan</publisher-loc>, <fpage>129</fpage>–<lpage>131</lpage>.</mixed-citation></ref><ref id="B72"><mixed-citation xmlns:xlink="http://www.w3.org/1999/xlink" xlink:type="simple">
          <person-group><name name-style="western"><surname>Singh</surname><given-names>J</given-names></name><name name-style="western"><surname>Gupta</surname><given-names>PK</given-names></name></person-group> (<year>1982</year>) <article-title>Heavy leaf damage of green gram and black gram by galerucid beetle, <italic><tp:taxon-name><tp:taxon-name-part taxon-name-part-type="genus">Madurasia</tp:taxon-name-part> <tp:taxon-name-part taxon-name-part-type="species">obscurella</tp:taxon-name-part></tp:taxon-name></italic> Jacoby (<tp:taxon-name><tp:taxon-name-part taxon-name-part-type="order">Coleoptera</tp:taxon-name-part></tp:taxon-name>: <tp:taxon-name><tp:taxon-name-part taxon-name-part-type="family">Chrysomelidae</tp:taxon-name-part></tp:taxon-name>) at Varanasi (U.P.).</article-title> <source>Entomon</source> <volume>7</volume>(<issue>1</issue>): <fpage>51</fpage>–<lpage>53</lpage>.</mixed-citation></ref><ref id="B9"><mixed-citation xmlns:xlink="http://www.w3.org/1999/xlink" xlink:type="simple">
          <person-group><name name-style="western"><surname>Dhuri</surname><given-names>AV</given-names></name><name name-style="western"><surname>Singh</surname><given-names>KM</given-names></name></person-group> (<year>1983</year>) <article-title>Pest complex and succession of insect pests in black gram <italic><tp:taxon-name><tp:taxon-name-part taxon-name-part-type="genus">Vigna</tp:taxon-name-part> <tp:taxon-name-part taxon-name-part-type="species">mungo</tp:taxon-name-part></tp:taxon-name></italic> (L.) Hepper.</article-title> <source>Indian Journal of Entomology</source> <volume>45</volume>(<issue>4</issue>): <fpage>396</fpage>–<lpage>401</lpage>.</mixed-citation></ref><ref id="B49"><mixed-citation xmlns:xlink="http://www.w3.org/1999/xlink" xlink:type="simple">
          <person-group><name name-style="western"><surname>Nayak</surname><given-names>SK</given-names></name><name name-style="western"><surname>Chhibber</surname><given-names>RC</given-names></name><name name-style="western"><surname>Ujagir</surname><given-names>R</given-names></name></person-group> (<year>2005</year>) <article-title>Pest complex and their succession on black gram, <italic><tp:taxon-name><tp:taxon-name-part taxon-name-part-type="genus">Vigna</tp:taxon-name-part> <tp:taxon-name-part taxon-name-part-type="species">mungo</tp:taxon-name-part></tp:taxon-name></italic> L.</article-title> <source>Shashpa</source> <volume>12</volume>(<issue>1</issue>): <fpage>60</fpage>–<lpage>62</lpage>.</mixed-citation></ref><ref id="B98"><mixed-citation xmlns:xlink="http://www.w3.org/1999/xlink" xlink:type="simple">
          <person-group><name name-style="western"><surname>Yadav</surname><given-names>LS</given-names></name><name name-style="western"><surname>Yadav</surname><given-names>PR</given-names></name></person-group> (<year>1983</year>) <article-title>Pest complex of cowpea (<italic><tp:taxon-name><tp:taxon-name-part taxon-name-part-type="genus">Vigna</tp:taxon-name-part> <tp:taxon-name-part taxon-name-part-type="species">sinensis</tp:taxon-name-part></tp:taxon-name></italic> Savi) in Haryana.</article-title> <source>Bulletin of Entomology</source> <volume>24</volume>(<issue>1</issue>): <fpage>57</fpage>–<lpage>58</lpage>.</mixed-citation></ref><ref id="B45"><mixed-citation xmlns:xlink="http://www.w3.org/1999/xlink" xlink:type="simple">
          <person-group><name name-style="western"><surname>Mrig</surname><given-names>KK</given-names></name><name name-style="western"><surname>Singh</surname><given-names>R</given-names></name></person-group> (<year>1985</year>) <article-title>Incidence of insect-pests on garden bean, <italic><tp:taxon-name><tp:taxon-name-part taxon-name-part-type="genus">Dolichos</tp:taxon-name-part> <tp:taxon-name-part taxon-name-part-type="species">lablab</tp:taxon-name-part></tp:taxon-name></italic> Linn.</article-title> <source>Bulletin of Entomology</source> <volume>26</volume>(<issue>1</issue>): <fpage>5</fpage>–<lpage>7</lpage>.</mixed-citation></ref><ref id="B11"><mixed-citation xmlns:xlink="http://www.w3.org/1999/xlink" xlink:type="simple">
          <person-group><name name-style="western"><surname>Faleiro</surname><given-names>JR</given-names></name><name name-style="western"><surname>Singh</surname><given-names>KM</given-names></name></person-group> (<year>1985</year>) <article-title>Yield–infestation studies associated with insects infesting cowpea, <italic><tp:taxon-name><tp:taxon-name-part taxon-name-part-type="genus">Vigna</tp:taxon-name-part> <tp:taxon-name-part taxon-name-part-type="species">unguiculata</tp:taxon-name-part></tp:taxon-name></italic> (L.) Walp. in Delhi.</article-title> <source>Indian Journal of Entomology</source> <volume>47</volume>(<issue>3</issue>): <fpage>287</fpage>–<lpage>291</lpage>.</mixed-citation></ref><ref id="B33"><mixed-citation xmlns:xlink="http://www.w3.org/1999/xlink" xlink:type="simple">
          <person-group><name name-style="western"><surname>Lal</surname><given-names>SS</given-names></name></person-group> (<year>1985</year>) <article-title>A review of insect pests of mungbean and their control in India.</article-title> <source>Tropical Pest Management</source> <volume>31</volume>(<issue>2</issue>): <fpage>105</fpage>–<lpage>114</lpage>.</mixed-citation></ref><ref id="B12"><mixed-citation xmlns:xlink="http://www.w3.org/1999/xlink" xlink:type="simple">
          <person-group><name name-style="western"><surname>Faleiro</surname><given-names>JR</given-names></name><name name-style="western"><surname>Singh</surname><given-names>KM</given-names></name><name name-style="western"><surname>Singh</surname><given-names>RN</given-names></name></person-group> (<year>1986</year>) <article-title>Pest complex and succession of insect pests in cowpea <italic><tp:taxon-name><tp:taxon-name-part taxon-name-part-type="genus">Vigna</tp:taxon-name-part> <tp:taxon-name-part taxon-name-part-type="species">unguiculata</tp:taxon-name-part></tp:taxon-name></italic> (L.)Walp.</article-title> <source>Indian Journal of Entomology</source> <volume>48</volume>(<issue>1</issue>): <fpage>54</fpage>–<lpage>61</lpage>.</mixed-citation></ref><ref id="B21"><mixed-citation xmlns:xlink="http://www.w3.org/1999/xlink" xlink:type="simple">
          <person-group><name name-style="western"><surname>Gupta</surname><given-names>PK</given-names></name><name name-style="western"><surname>Singh</surname><given-names>J</given-names></name></person-group> (<year>1993</year>) <article-title>Population studies on insect pests of green gram (<italic><tp:taxon-name><tp:taxon-name-part taxon-name-part-type="genus">Vigna</tp:taxon-name-part> <tp:taxon-name-part taxon-name-part-type="species">radiata</tp:taxon-name-part></tp:taxon-name></italic> (L.) Wilczek).</article-title> <source>Indian Journal of Entomology</source> <volume>55</volume>(<issue>1</issue>): <fpage>45</fpage>–<lpage>51</lpage>.</mixed-citation></ref><ref id="B63"><mixed-citation xmlns:xlink="http://www.w3.org/1999/xlink" xlink:type="simple">
          <person-group><name name-style="western"><surname>Sahoo</surname><given-names>BK</given-names></name><name name-style="western"><surname>Patnaik</surname><given-names>NC</given-names></name></person-group> (<year>1994</year>) <article-title>Insect pests in green gram and black gram in the South Coastal Region of Orissa with notes on their seasonal activity.</article-title> <source>Orissa Journal of Agricultural Research</source> <volume>7</volume>(<supplement>suppl.</supplement>): <fpage>74</fpage>–<lpage>76</lpage>.</mixed-citation></ref><ref id="B13"><mixed-citation xmlns:xlink="http://www.w3.org/1999/xlink" xlink:type="simple">
          <person-group><name name-style="western"><surname>Ganapathy</surname><given-names>N</given-names></name><name name-style="western"><surname>Durairaj</surname><given-names>C</given-names></name></person-group> (<year>1995</year>) <article-title>Pest status of pulses in Pudukkottai District, Tamil Nadu.</article-title> <source>Madras Agricultural Journal</source> <volume>82</volume>(<issue>4</issue>): <lpage>322</lpage>.</mixed-citation></ref><ref id="B8"><mixed-citation xmlns:xlink="http://www.w3.org/1999/xlink" xlink:type="simple">
          <person-group><name name-style="western"><surname>Devesthali</surname><given-names>S</given-names></name><name name-style="western"><surname>Joshi</surname><given-names>M</given-names></name></person-group> (<year>1994</year>) <article-title>Infestation and varietal preference of insect pests in green gram.</article-title> <source>Indian Agriculturist</source> <volume>38</volume>(<issue>4</issue>): <fpage>263</fpage>–<lpage>272</lpage>.</mixed-citation></ref><ref id="B30"><mixed-citation xmlns:xlink="http://www.w3.org/1999/xlink" xlink:type="simple">
          <person-group><name name-style="western"><surname>Kumar</surname><given-names>A</given-names></name><name name-style="western"><surname>Sinha</surname><given-names>AK</given-names></name><name name-style="western"><surname>Yazdani</surname><given-names>SS</given-names></name></person-group> (<year>1998</year>) <article-title>Incidence of insect pests in urd [<italic><tp:taxon-name><tp:taxon-name-part taxon-name-part-type="genus">Vigna</tp:taxon-name-part> <tp:taxon-name-part taxon-name-part-type="species">mungo</tp:taxon-name-part></tp:taxon-name></italic> (Linn.) (Hepper)].</article-title> <source>Shashpa</source> <volume>5</volume>(<issue>1</issue>): <fpage>113</fpage>–<lpage>114</lpage>.</mixed-citation></ref><ref id="B10"><mixed-citation xmlns:xlink="http://www.w3.org/1999/xlink" xlink:type="simple">
          <person-group><name name-style="western"><surname>Dhuri</surname><given-names>AV</given-names></name><name name-style="western"><surname>Singh</surname><given-names>KM</given-names></name><name name-style="western"><surname>Singh</surname><given-names>RN</given-names></name></person-group> (<year>1984</year>) <article-title>Incidence of insect pests in black gram <italic><tp:taxon-name><tp:taxon-name-part taxon-name-part-type="genus">Vigna</tp:taxon-name-part> <tp:taxon-name-part taxon-name-part-type="species">mungo</tp:taxon-name-part></tp:taxon-name></italic> (L.) Hepper.</article-title> <source>Indian Journal of Entomology</source> <volume>46</volume>(<issue>3</issue>): <fpage>270</fpage>–<lpage>276</lpage>.</mixed-citation></ref><ref id="B65"><mixed-citation xmlns:xlink="http://www.w3.org/1999/xlink" xlink:type="simple">
          <person-group><name name-style="western"><surname>Sardana</surname><given-names>HR</given-names></name><name name-style="western"><surname>Verma</surname><given-names>S</given-names></name></person-group> (<year>1986</year>) <article-title>Preliminary studies on the prevalence of insect pests and their natural enemies on cowpea crop in relation to weather factors at Delhi.</article-title> <source>Indian Journal of Entomology</source> <volume>48</volume>(<issue>4</issue>): <fpage>448</fpage>–<lpage>458</lpage>.</mixed-citation></ref><ref id="B22"><mixed-citation xmlns:xlink="http://www.w3.org/1999/xlink" xlink:type="simple">
          <person-group><name name-style="western"><surname>Irulandi</surname><given-names>S</given-names></name><name name-style="western"><surname>Balasubramanian</surname><given-names>G</given-names></name></person-group> (<year>1999</year>) <article-title>Effect of weather parameters on galerucid beetle, <italic><tp:taxon-name><tp:taxon-name-part taxon-name-part-type="genus">Madurasia</tp:taxon-name-part> <tp:taxon-name-part taxon-name-part-type="species">obscurella</tp:taxon-name-part></tp:taxon-name></italic> (Jacoby) (<tp:taxon-name><tp:taxon-name-part taxon-name-part-type="family">Galerucidae</tp:taxon-name-part></tp:taxon-name>: <tp:taxon-name><tp:taxon-name-part taxon-name-part-type="order">Coleoptera</tp:taxon-name-part></tp:taxon-name>) and stemfly, <italic><tp:taxon-name><tp:taxon-name-part taxon-name-part-type="genus">Ophiomyia</tp:taxon-name-part> <tp:taxon-name-part taxon-name-part-type="species">phaseoli</tp:taxon-name-part></tp:taxon-name></italic> (Tryon) (<tp:taxon-name><tp:taxon-name-part taxon-name-part-type="family">Agromyzidae</tp:taxon-name-part></tp:taxon-name>: <tp:taxon-name><tp:taxon-name-part taxon-name-part-type="order">Diptera</tp:taxon-name-part></tp:taxon-name>) on green gram.</article-title> <source>Insect Environment</source> <volume>5</volume>(<issue>1</issue>): <fpage>8</fpage>–<lpage>9</lpage>.</mixed-citation></ref><ref id="B48"><mixed-citation xmlns:xlink="http://www.w3.org/1999/xlink" xlink:type="simple">
          <person-group><name name-style="western"><surname>Nayak</surname><given-names>SK</given-names></name><name name-style="western"><surname>Ujagir</surname><given-names>R</given-names></name><name name-style="western"><surname>Chhibber</surname><given-names>RC</given-names></name></person-group> (<year>2004</year>) <article-title>Effect of abiotic factors on the insect population build up on black gram, <italic><tp:taxon-name><tp:taxon-name-part taxon-name-part-type="genus">Vigna</tp:taxon-name-part> <tp:taxon-name-part taxon-name-part-type="species">mungo</tp:taxon-name-part></tp:taxon-name></italic> L. crop.</article-title> <source>Shashpa</source> <volume>11</volume>(<issue>1</issue>): <fpage>31</fpage>–<lpage>36</lpage>.</mixed-citation></ref><ref id="B31"><mixed-citation xmlns:xlink="http://www.w3.org/1999/xlink" xlink:type="simple">
          <person-group><name name-style="western"><surname>Kumar</surname><given-names>R</given-names></name><name name-style="western"><surname>Ali</surname><given-names>S</given-names></name><name name-style="western"><surname>Chandra</surname><given-names>U</given-names></name></person-group> (<year>2007</year>) <article-title>Seasonal incidence of insect-pests on <italic><tp:taxon-name><tp:taxon-name-part taxon-name-part-type="genus">Vigna</tp:taxon-name-part> <tp:taxon-name-part taxon-name-part-type="species">mungo</tp:taxon-name-part></tp:taxon-name></italic> and its correlation with abiotic factors.</article-title> <source>Annals of Plant Protection Sciences</source> <volume>15</volume>(<issue>2</issue>): <fpage>366</fpage>–<lpage>369</lpage>.</mixed-citation></ref><ref id="B81"><mixed-citation xmlns:xlink="http://www.w3.org/1999/xlink" xlink:type="simple">
          <person-group><name name-style="western"><surname>Srivastava</surname><given-names>AS</given-names></name><name name-style="western"><surname>Srivastava</surname><given-names>KM</given-names></name><name name-style="western"><surname>Singh</surname><given-names>LN</given-names></name><name name-style="western"><surname>Singh</surname><given-names>RP</given-names></name><name name-style="western"><surname>Srivastava</surname><given-names>RL</given-names></name></person-group> (<year>1975</year>) <article-title>Relative susceptibility of some green gram (<italic><tp:taxon-name><tp:taxon-name-part taxon-name-part-type="genus">Phaseolus</tp:taxon-name-part> <tp:taxon-name-part taxon-name-part-type="species">aureus</tp:taxon-name-part></tp:taxon-name></italic> Roxb.) varieties to galerucid beetle, <italic><tp:taxon-name><tp:taxon-name-part taxon-name-part-type="genus">Madurasia</tp:taxon-name-part> <tp:taxon-name-part taxon-name-part-type="species">obscurella</tp:taxon-name-part></tp:taxon-name></italic> Jacoby and pod borer, <italic><tp:taxon-name><tp:taxon-name-part taxon-name-part-type="genus">Euchrysops</tp:taxon-name-part> <tp:taxon-name-part taxon-name-part-type="species">cnejus</tp:taxon-name-part></tp:taxon-name></italic> Fabricius.</article-title> <source>Labdev Journal of Science and Technology</source>, <series>B (Life Sciences)</series> <volume>13</volume>(<issue>3/4</issue>): <fpage>221</fpage>–<lpage>222</lpage>.</mixed-citation></ref><ref id="B64"><mixed-citation xmlns:xlink="http://www.w3.org/1999/xlink" xlink:type="simple">
          <person-group><name name-style="western"><surname>Sahoo</surname><given-names>BK</given-names></name><name name-style="western"><surname>Sontakke</surname><given-names>BK</given-names></name><name name-style="western"><surname>Rath</surname><given-names>LK</given-names></name></person-group> (<year>1989</year>) <article-title>Varietal susceptibility of different green gram and black gram cultivars to the leaf beetles and pod borer complex.</article-title> <source>Environment and Ecology</source> <volume>7</volume>(<issue>2</issue>): <fpage>345</fpage>–<lpage>347</lpage>.</mixed-citation></ref><ref id="B62"><mixed-citation xmlns:xlink="http://www.w3.org/1999/xlink" xlink:type="simple">
          <person-group><name name-style="western"><surname>Sahoo</surname><given-names>BK</given-names></name><name name-style="western"><surname>Hota</surname><given-names>AK</given-names></name></person-group> (<year>1991</year>) <article-title>Field screening of green gram germplasm against insect pest and disease complex.</article-title> <source>Madras Agricultural Journal</source> <volume>78</volume>(<issue>1–4</issue>): <fpage>84</fpage>–<lpage>86</lpage>.</mixed-citation></ref><ref id="B53"><mixed-citation xmlns:xlink="http://www.w3.org/1999/xlink" xlink:type="simple">
          <person-group><name name-style="western"><surname>Pandey</surname><given-names>KC</given-names></name><name name-style="western"><surname>Hasan</surname><given-names>N</given-names></name><name name-style="western"><surname>Bhaskar</surname><given-names>RB</given-names></name><name name-style="western"><surname>Ahmad</surname><given-names>ST</given-names></name><name name-style="western"><surname>Kohli</surname><given-names>KS</given-names></name></person-group> (<year>1995</year>) <article-title>Genetic evaluation of cowpea (<italic><tp:taxon-name><tp:taxon-name-part taxon-name-part-type="genus">Vigna</tp:taxon-name-part> <tp:taxon-name-part taxon-name-part-type="species">unguiculata</tp:taxon-name-part></tp:taxon-name></italic> (L.) Walp.) lines for multiple pest resistance.</article-title> <source>Indian Journal of Genetics &amp; Plant Breeding</source> <volume>55</volume>(<issue>2</issue>): <fpage>198</fpage>–<lpage>203</lpage>.</mixed-citation></ref><ref id="B70"><mixed-citation xmlns:xlink="http://www.w3.org/1999/xlink" xlink:type="simple">
          <person-group><name name-style="western"><surname>Saxena</surname><given-names>HP</given-names></name><name name-style="western"><surname>Phokela</surname><given-names>A</given-names></name><name name-style="western"><surname>Singh</surname><given-names>Y</given-names></name></person-group> (<year>1975</year>) <article-title>Effectiveness of carbofuran as seed treatment for controlling pest complex of ‘moong’ (<italic><tp:taxon-name><tp:taxon-name-part taxon-name-part-type="genus">Phaseolus</tp:taxon-name-part> <tp:taxon-name-part taxon-name-part-type="species">aureus</tp:taxon-name-part></tp:taxon-name></italic>) and ‘urd’ (<italic><tp:taxon-name><tp:taxon-name-part taxon-name-part-type="genus">Phaseolus</tp:taxon-name-part> <tp:taxon-name-part taxon-name-part-type="species">mungo</tp:taxon-name-part></tp:taxon-name></italic>).</article-title> <source>Entomologists’ Newsletter</source> <volume>5</volume>(<issue>4</issue>): <fpage>27</fpage>–<lpage>28</lpage>.</mixed-citation></ref><ref id="B91"><mixed-citation xmlns:xlink="http://www.w3.org/1999/xlink" xlink:type="simple">
          <person-group><name name-style="western"><surname>Verma</surname><given-names>S</given-names></name><name name-style="western"><surname>Pant</surname><given-names>NC</given-names></name></person-group> (<year>1975</year>) <article-title>Effect of phorate and endosulfan treatments on growth parameters of ‘moong’ and ‘arhar’ crops.</article-title> <source>Entomologists’ Newsletter</source> <volume>5</volume>(<issue>8/9</issue>): <fpage>41</fpage>–<lpage>42</lpage>.</mixed-citation></ref><ref id="B89"><mixed-citation xmlns:xlink="http://www.w3.org/1999/xlink" xlink:type="simple">
          <person-group><name name-style="western"><surname>Verma</surname><given-names>S</given-names></name><name name-style="western"><surname>Lal</surname><given-names>R</given-names></name></person-group> (<year>1976</year>) <article-title>Evaluation of phorate, monocrotophos and carbaryl against the pest of cowpea crop.</article-title> <source>Entomologists’ Newsletter</source> <volume>6</volume>(<issue>8/9</issue>): <fpage>52</fpage>–<lpage>53</lpage>.</mixed-citation></ref><ref id="B92"><mixed-citation xmlns:xlink="http://www.w3.org/1999/xlink" xlink:type="simple">
          <person-group><name name-style="western"><surname>Vyas</surname><given-names>HN</given-names></name><name name-style="western"><surname>Saxena</surname><given-names>HP</given-names></name></person-group> (<year>1977</year>) <article-title>Observations on the phytotoxicity and plant stand due to disulfoton and phorate seed treatment in <italic><tp:taxon-name><tp:taxon-name-part taxon-name-part-type="genus">Vigna</tp:taxon-name-part> <tp:taxon-name-part taxon-name-part-type="species">radiata</tp:taxon-name-part></tp:taxon-name></italic> (‘moong’).</article-title> <source>Entomologists’ Newsletter</source> <volume>7</volume>(<issue>9/10</issue>): <fpage>44</fpage>–<lpage>45</lpage>.</mixed-citation></ref><ref id="B90"><mixed-citation xmlns:xlink="http://www.w3.org/1999/xlink" xlink:type="simple">
          <person-group><name name-style="western"><surname>Verma</surname><given-names>S</given-names></name><name name-style="western"><surname>Lal</surname><given-names>R</given-names></name></person-group> (<year>1978</year>) <article-title>Evaluation of pesticides against the pests of cowpea crop (<italic><tp:taxon-name><tp:taxon-name-part taxon-name-part-type="genus">Vigna</tp:taxon-name-part> <tp:taxon-name-part taxon-name-part-type="species">sinensis</tp:taxon-name-part></tp:taxon-name></italic> Savi).</article-title> <source>Indian Journal of Entomology</source> <volume>40</volume>(<issue>1</issue>): <fpage>54</fpage>–<lpage>58</lpage>.</mixed-citation></ref><ref id="B99"><mixed-citation xmlns:xlink="http://www.w3.org/1999/xlink" xlink:type="simple">
          <person-group><name name-style="western"><surname>Yadav</surname><given-names>LS</given-names></name><name name-style="western"><surname>Yadav</surname><given-names>PR</given-names></name><name name-style="western"><surname>Poonia</surname><given-names>FS</given-names></name></person-group> (<year>1979</year>) <article-title>Effectiveness of certain insecticides against the insect pests of mung bean.</article-title> <source>Indian Journal of Plant Protection</source> <volume>7</volume>(<issue>2</issue>): <fpage>165</fpage>–<lpage>169</lpage>.</mixed-citation></ref><ref id="B93"><mixed-citation xmlns:xlink="http://www.w3.org/1999/xlink" xlink:type="simple">
          <person-group><name name-style="western"><surname>Vyas</surname><given-names>HN</given-names></name><name name-style="western"><surname>Saxena</surname><given-names>HP</given-names></name></person-group> (<year>1981</year>) <article-title>Some observations on the effectiveness of disulfoton and phorate seed treatment against galerucid beetle, jassid, plant height and yield of green gram.</article-title> <source>Pesticides</source> <volume>15</volume>(<issue>10</issue>): <lpage>44</lpage>.</mixed-citation></ref><ref id="B6"><mixed-citation xmlns:xlink="http://www.w3.org/1999/xlink" xlink:type="simple">
          <person-group><name name-style="western"><surname>Chaudhary</surname><given-names>JP</given-names></name><name name-style="western"><surname>Singh</surname><given-names>AK</given-names></name><name name-style="western"><surname>Yadav</surname><given-names>LS</given-names></name></person-group> (<year>1981</year>) <article-title>Effect of disulfoton granules on pest complex, crop growth and yield of green gram.</article-title> <source>Indian Journal of Entomology</source> <volume>43</volume>(<issue>4</issue>): <fpage>369</fpage>–<lpage>372</lpage>.</mixed-citation></ref><ref id="B59"><mixed-citation xmlns:xlink="http://www.w3.org/1999/xlink" xlink:type="simple">
          <person-group><name name-style="western"><surname>Rajendran</surname><given-names>R</given-names></name><name name-style="western"><surname>Gopalan</surname><given-names>M</given-names></name><name name-style="western"><surname>Janarthanan</surname><given-names>R</given-names></name></person-group> (<year>1981</year>) <article-title>A note on the control of pod-borers in black gram and green gram with dust formulations.</article-title> <source>Pesticides</source> <volume>15</volume>(<issue>10</issue>): <fpage>35</fpage>–<lpage>36</lpage>.</mixed-citation></ref><ref id="B94"><mixed-citation xmlns:xlink="http://www.w3.org/1999/xlink" xlink:type="simple">
          <person-group><name name-style="western"><surname>Vyas</surname><given-names>HN</given-names></name><name name-style="western"><surname>Saxena</surname><given-names>HP</given-names></name></person-group> (<year>1982</year>) <article-title>Comparative efficacy of some insecticides against galerucid beetle, <italic><tp:taxon-name><tp:taxon-name-part taxon-name-part-type="genus">Madurasia</tp:taxon-name-part> <tp:taxon-name-part taxon-name-part-type="species">obscurella</tp:taxon-name-part></tp:taxon-name></italic> Jacoby, infesting green gram.</article-title> <source>Indian Journal of Agricultural Sciences</source> <volume>52</volume>(<issue>10</issue>): <fpage>689</fpage>–<lpage>693</lpage>.</mixed-citation></ref><ref id="B74"><mixed-citation xmlns:xlink="http://www.w3.org/1999/xlink" xlink:type="simple">
          <person-group><name name-style="western"><surname>Singh</surname><given-names>AK</given-names></name><name name-style="western"><surname>Gupta</surname><given-names>DS</given-names></name><name name-style="western"><surname>Hameed</surname><given-names>SF</given-names></name></person-group> (<year>1983</year>) <article-title>Translocation and dissipation of disulfoton in mung bean, <tp:taxon-name><tp:taxon-name-part taxon-name-part-type="genus">Vigna</tp:taxon-name-part> <tp:taxon-name-part taxon-name-part-type="species">radiata</tp:taxon-name-part> <tp:taxon-name-part taxon-name-part-type="infraspecific-rank">var.</tp:taxon-name-part> <tp:taxon-name-part taxon-name-part-type="variety">aureus</tp:taxon-name-part></tp:taxon-name> Hübn.</article-title> <source>Journal of Entomological Research</source> <volume>7</volume>(<issue>2</issue>): <fpage>127</fpage>–<lpage>132</lpage>.</mixed-citation></ref><ref id="B73"><mixed-citation xmlns:xlink="http://www.w3.org/1999/xlink" xlink:type="simple">
          <person-group><name name-style="western"><surname>Singh</surname><given-names>J</given-names></name><name name-style="western"><surname>Gupta</surname><given-names>PK</given-names></name></person-group> (<year>1984</year>) <article-title>Relative efficacy of some granular insecticides against galerucid beetle (<italic><tp:taxon-name><tp:taxon-name-part taxon-name-part-type="genus">Madurasia</tp:taxon-name-part> <tp:taxon-name-part taxon-name-part-type="species">obscurella</tp:taxon-name-part></tp:taxon-name></italic> Jacoby), an important pest of green gram.</article-title> <source>Indian Journal of Entomology</source> <volume>46</volume>(<issue>2</issue>): <fpage>221</fpage>–<lpage>231</lpage>.</mixed-citation></ref><ref id="B75"><mixed-citation xmlns:xlink="http://www.w3.org/1999/xlink" xlink:type="simple">
          <person-group><name name-style="western"><surname>Sinha</surname><given-names>SN</given-names></name></person-group> (<year>1985</year>) <article-title>Field screening of insecticides for seed treatment of pulses. I. Green gram (<italic><tp:taxon-name><tp:taxon-name-part taxon-name-part-type="genus">Vigna</tp:taxon-name-part> <tp:taxon-name-part taxon-name-part-type="species">radiata</tp:taxon-name-part></tp:taxon-name></italic> (L.) Wilczek).</article-title> <source>Seed Research</source> <volume>13</volume>(<issue>1</issue>): <fpage>120</fpage>–<lpage>128</lpage>.</mixed-citation></ref><ref id="B14"><mixed-citation xmlns:xlink="http://www.w3.org/1999/xlink" xlink:type="simple">
          <person-group><name name-style="western"><surname>Gatoria</surname><given-names>GS</given-names></name><name name-style="western"><surname>Singh</surname><given-names>H</given-names></name></person-group> (<year>1988</year>) <article-title>Effect of insecticidal and fertilizer applications on chewing insect pests of green gram.</article-title> <source>Journal of Research, Punjab Agricultural University</source> <volume>25</volume>(<issue>2</issue>): <fpage>225</fpage>–<lpage>232</lpage>.</mixed-citation></ref><ref id="B56"><mixed-citation xmlns:xlink="http://www.w3.org/1999/xlink" xlink:type="simple">
          <person-group><name name-style="western"><surname>Rahman</surname><given-names>MM</given-names></name></person-group> (<year>1988</year>) <article-title>Efficacy of some promising insecticides on pest incidence, plant growth and grain yield of cowpea.</article-title> <source>Tropical Grain Legume Bulletin</source> <volume>35</volume>: <fpage>19</fpage>–<lpage>22</lpage>.</mixed-citation></ref><ref id="B57"><mixed-citation xmlns:xlink="http://www.w3.org/1999/xlink" xlink:type="simple">
          <person-group><name name-style="western"><surname>Rahman</surname><given-names>MM</given-names></name></person-group> (<year>1991a</year>) <article-title>Progress and Prospects of Minor Pulses in Bangladesh.</article-title> In: <source>Advances in pulses research in Bangladesh: proceedings of the second national workshop on pulses</source>, <conf-date>6–8 Jun 1989</conf-date>, <conf-loc>Joydebpur, Bangladesh</conf-loc>. <publisher-name>International Crops Research Institute for the Semi-Arid Tropics</publisher-name>, <publisher-loc>Patancheru</publisher-loc>, <fpage>40</fpage>–<lpage>47</lpage>.</mixed-citation></ref><ref id="B58"><mixed-citation xmlns:xlink="http://www.w3.org/1999/xlink" xlink:type="simple">
          <person-group><name name-style="western"><surname>Rahman</surname><given-names>MM</given-names></name></person-group> (<year>1991b</year>) <article-title>Control Measures for Important Insect Pests of Major Pulses.</article-title> In: <source>Advances in Pulses Research in Bangladesh: proceedings of the Second National Workshop on Pulses</source>, <conf-date>6–8 Jun 1989</conf-date>, <conf-loc>Joydebpur, Bangladesh</conf-loc>. <publisher-name>International Crops Research Institute for the Semi–Arid Tropics</publisher-name>, <publisher-loc>Patancheru, India</publisher-loc>, <fpage>139</fpage>–<lpage>146</lpage>.</mixed-citation></ref><ref id="B5"><mixed-citation xmlns:xlink="http://www.w3.org/1999/xlink" xlink:type="simple">
          <person-group><name name-style="western"><surname>Chander</surname><given-names>S</given-names></name><name name-style="western"><surname>Singh</surname><given-names>Y</given-names></name></person-group> (<year>1989</year>) <article-title>Control of galerucid beetle, <italic><tp:taxon-name><tp:taxon-name-part taxon-name-part-type="genus">Madurasia</tp:taxon-name-part> <tp:taxon-name-part taxon-name-part-type="species">obscurella</tp:taxon-name-part></tp:taxon-name></italic> Jacoby infesting green gram, <italic><tp:taxon-name><tp:taxon-name-part taxon-name-part-type="genus">Vigna</tp:taxon-name-part> <tp:taxon-name-part taxon-name-part-type="species">radiata</tp:taxon-name-part></tp:taxon-name></italic> (L.) Wiczek.</article-title> <source>Indian Journal of Entomology</source> <volume>51</volume>(<issue>2</issue>): <fpage>185</fpage>–<lpage>191</lpage>.</mixed-citation></ref><ref id="B77"><mixed-citation xmlns:xlink="http://www.w3.org/1999/xlink" xlink:type="simple">
          <person-group><name name-style="western"><surname>Sinha</surname><given-names>SN</given-names></name><name name-style="western"><surname>Sharma</surname><given-names>SP</given-names></name></person-group> (<year>1989</year>) <article-title>Effect of application of carbofuran granule along with seed on plant growth and seed yield of cowpea (<italic><tp:taxon-name><tp:taxon-name-part taxon-name-part-type="genus">Vigna</tp:taxon-name-part> <tp:taxon-name-part taxon-name-part-type="species">unguiculata</tp:taxon-name-part></tp:taxon-name></italic>).</article-title> <source>Indian Journal of Agricultural Sciences</source> <volume>59</volume>(<issue>7</issue>): <fpage>472</fpage>–<lpage>475</lpage>.</mixed-citation></ref><ref id="B88"><mixed-citation xmlns:xlink="http://www.w3.org/1999/xlink" xlink:type="simple">
          <person-group><name name-style="western"><surname>Verma</surname><given-names>S</given-names></name><name name-style="western"><surname>Dikshit</surname><given-names>AK</given-names></name></person-group> (<year>1990</year>) <article-title>Efficacy and persistence of some insecticides against pests of cowpea.</article-title> <source>Journal of Insect Science</source> <volume>3</volume>(<issue>2</issue>): <fpage>162</fpage>–<lpage>166</lpage>.</mixed-citation></ref><ref id="B34"><mixed-citation xmlns:xlink="http://www.w3.org/1999/xlink" xlink:type="simple">
          <person-group><name name-style="western"><surname>Logiswaran</surname><given-names>G</given-names></name><name name-style="western"><surname>Gopalan</surname><given-names>M</given-names></name></person-group> (<year>1993</year>) <article-title>Effect of seed treatment with insecticides on black gram galerucid beetle.</article-title> <source>Madras Agricultural Journal</source> <volume>80</volume>(<issue>2</issue>): <fpage>39</fpage>–<lpage>41</lpage>.</mixed-citation></ref><ref id="B86"><mixed-citation xmlns:xlink="http://www.w3.org/1999/xlink" xlink:type="simple">
          <person-group><name name-style="western"><surname>Uddin</surname><given-names>MB</given-names></name><name name-style="western"><surname>Karim</surname><given-names>MA</given-names></name><name name-style="western"><surname>Huq</surname><given-names>SB</given-names></name><name name-style="western"><surname>Rahman</surname><given-names>MM</given-names></name><name name-style="western"><surname>Alam</surname><given-names>MZ</given-names></name></person-group> (<year>1994</year>) <article-title>Effect of some insecticides on leaf growth and leaf infestation by galerucid beetle and grain yield of cowpea (<italic><tp:taxon-name><tp:taxon-name-part taxon-name-part-type="genus">Vigna</tp:taxon-name-part> <tp:taxon-name-part taxon-name-part-type="species">unguiculata</tp:taxon-name-part></tp:taxon-name></italic> L. Walp.).</article-title> <source>Annals of Bangladesh Agriculture</source> <volume>4</volume>(<issue>2</issue>): <fpage>109</fpage>–<lpage>115</lpage>.</mixed-citation></ref><ref id="B7"><mixed-citation xmlns:xlink="http://www.w3.org/1999/xlink" xlink:type="simple">
          <person-group><name name-style="western"><surname>Das</surname><given-names>SB</given-names></name></person-group> (<year>1999</year>) <article-title>Management of flea beetle in green gram, <italic><tp:taxon-name><tp:taxon-name-part taxon-name-part-type="genus">Vigna</tp:taxon-name-part> <tp:taxon-name-part taxon-name-part-type="species">radiata</tp:taxon-name-part></tp:taxon-name></italic> (L.) Wilczek.</article-title> <source>Insect Environment</source> <volume>5</volume>(<issue>1</issue>): <fpage>39</fpage>–<lpage>40</lpage>.</mixed-citation></ref><ref id="B54"><mixed-citation xmlns:xlink="http://www.w3.org/1999/xlink" xlink:type="simple">
          <person-group><name name-style="western"><surname>Pandey</surname><given-names>A</given-names></name><name name-style="western"><surname>Pandey</surname><given-names>A</given-names></name><name name-style="western"><surname>Srivastava</surname><given-names>SP</given-names></name></person-group> (<year>2007</year>) <article-title>Management of pest complex of summer mung by granular insecticides.</article-title> <source>Annals of Plant Protection Sciences</source> <volume>15</volume>(<issue>2</issue>): <fpage>376</fpage>–<lpage>380</lpage>.</mixed-citation></ref><ref id="B78"><mixed-citation xmlns:xlink="http://www.w3.org/1999/xlink" xlink:type="simple">
          <person-group><name name-style="western"><surname>Soundararajan</surname><given-names>RP</given-names></name><name name-style="western"><surname>Chitra</surname><given-names>N</given-names></name></person-group> (<year>2011</year>) <article-title>Effect of bioinoculants on sucking pests and pod borer complex in urdbean.</article-title> <source>Journal of Biopesticides</source> <volume>4</volume>(<issue>1</issue>): <fpage>7</fpage>–<lpage>11</lpage>.</mixed-citation></ref><ref id="B79"><mixed-citation xmlns:xlink="http://www.w3.org/1999/xlink" xlink:type="simple">
          <person-group><name name-style="western"><surname>Soundararajan</surname><given-names>RP</given-names></name><name name-style="western"><surname>Chitra</surname><given-names>N</given-names></name></person-group> (<year>2012</year>) <article-title>Impact of intercrops on insect pests of black gram, <italic><tp:taxon-name><tp:taxon-name-part taxon-name-part-type="genus">Vigna</tp:taxon-name-part> <tp:taxon-name-part taxon-name-part-type="species">mungo</tp:taxon-name-part></tp:taxon-name></italic> L.</article-title> <source>Journal of Entomology</source> <volume>9</volume>(<issue>4</issue>): <fpage>208</fpage>–<lpage>219</lpage>. doi: <ext-link xlink:type="simple" ext-link-type="doi" xlink:href="10.3923/je.2012.208.219">10.3923/je.2012.208.219</ext-link></mixed-citation></ref></ref-list></tp:taxon-treatment>
